# Supplementary material for: Integrated multi-cohort transcriptional meta-analysis of neurodegenerative diseases
Source: Acta Neuropathol Commun. 2014 Sep 4;2:93. doi: 10.1186/s40478-014-0093-y (PMC4167139; doi:10.1186/s40478-014-0093-y)
Supplement: Supplementary file 1 — Additional file 1: Table S1.: Gene expression data set sample accession IDs. Table S2. Gene expression meta-analysis gene list. Table S3. Common neurodegeneration module (CNM): pre-validated differentially expressed genes. Table S4. Common neurodegeneration module (CNM): validated differentially expressed genes. Table S5. Gene set enrichment analysis of the meta-analysis output for Gene Ontology (GO) terms. Table S6. MetaCore enrichment analysis. Table S7. MetaCore network analysis sub-network list. Table S8. Proteins detected to be over-connected with proteins corresponding to genes in the common neurodegeneration module (CNM). Table S9. Genes significantly correlated with aging in normal brain tissue. Table S10. Common neurodegeneration module (CNM): correlation with aging brain (upregulated component). Table S11. Common neurodegeneration module (CNM): correlation with aging brain (downregulated component). Table S12. Common neurodegeneration module (CNM): cell-type enriched genes. Table S13. Disease-specific gene set enrichment analysis after removal of genes significant in the other 3 diseases. (XLSX 905 KB) [file 40478_2014_9093_MOESM1_ESM.xlsx]

## Sheet: Contents
SUPPLEMENTARY TABLES
This spreadsheet's tabs correspond the supplementary tables
CONTENTS
Supplementary Table	Title
1	Gene expression data set sample accession IDs
2	Gene expression meta-analysis gene list
3	Common neurodegeneration module (CNM): pre-validated differentially expressed genes
4	Common neurodegeneration module (CNM): validated differentially expressed genes
5	Gene set enrichment analysis of the meta-analysis output for Gene Ontology (GO) terms
6	MetaCore enrichment analysis
7	MetaCore network analysis sub-network list
8	Proteins detected to be over-connected with proteins corresponding to genes in the common neurodegeneration module (CNM)
9	Genes significantly correlated with aging in normal brain tissue
10	Common neurodegeneration module (CNM): correlation with aging brain (upregulated component)
11	Common neurodegeneration module (CNM): correlation with aging brain (downregulated component)
12	Common neurodegeneration module (CNM): cell-type enriched genes
13	Disease-specific gene set enrichment analysis after removal of genes significant in the other 3 diseases.

## Sheet: 1
SUPPLEMENTARY TABLE 1 - Gene expression data set sample accession IDs
Study	Data Series Accession	Sample Accession	Disease	Tissue Sampling Site
Hodges	GSE3790	GSM86957	control	Motor Cortex
Hodges	GSE3790	GSM86958	control	Motor Cortex
Hodges	GSE3790	GSM86959	control	Motor Cortex
Hodges	GSE3790	GSM86960	control	Motor Cortex
Hodges	GSE3790	GSM86961	control	Motor Cortex
Hodges	GSE3790	GSM86962	control	Motor Cortex
Hodges	GSE3790	GSM86963	control	Motor Cortex
Hodges	GSE3790	GSM86964	control	Motor Cortex
Hodges	GSE3790	GSM86965	control	Motor Cortex
Hodges	GSE3790	GSM86966	control	Motor Cortex
Hodges	GSE3790	GSM86967	control	Motor Cortex
Hodges	GSE3790	GSM86968	control	Motor Cortex
Hodges	GSE3790	GSM86969	control	Motor Cortex
Hodges	GSE3790	GSM86970	control	Motor Cortex
Hodges	GSE3790	GSM86971	control	Motor Cortex
Hodges	GSE3790	GSM86972	control	Motor Cortex
Hodges	GSE3790	GSM86973	HD	Motor Cortex
Hodges	GSE3790	GSM86974	HD	Motor Cortex
Hodges	GSE3790	GSM86975	HD	Motor Cortex
Hodges	GSE3790	GSM86976	HD	Motor Cortex
Hodges	GSE3790	GSM86977	HD	Motor Cortex
Hodges	GSE3790	GSM86978	HD	Motor Cortex
Hodges	GSE3790	GSM86979	HD	Motor Cortex
Hodges	GSE3790	GSM86980	HD	Motor Cortex
Hodges	GSE3790	GSM86981	HD	Motor Cortex
Hodges	GSE3790	GSM86982	HD	Motor Cortex
Hodges	GSE3790	GSM86983	HD	Motor Cortex
Hodges	GSE3790	GSM86984	HD	Motor Cortex
Hodges	GSE3790	GSM86985	HD	Motor Cortex
Hodges	GSE3790	GSM86986	HD	Motor Cortex
Hodges	GSE3790	GSM86987	HD	Motor Cortex
Hodges	GSE3790	GSM86988	HD	Motor Cortex
Hodges	GSE3790	GSM86989	HD	Motor Cortex
Hodges	GSE3790	GSM86990	HD	Motor Cortex
Hodges	GSE3790	GSM86991	HD	Motor Cortex
Lederer	GSE4595	GSM102828	control	Motor cortex
Lederer	GSE4595	GSM102829	control	Motor cortex
Lederer	GSE4595	GSM102830	control	Motor cortex
Lederer	GSE4595	GSM102831	control	Motor cortex
Lederer	GSE4595	GSM102832	control	Motor cortex
Lederer	GSE4595	GSM102833	control	Motor cortex
Lederer	GSE4595	GSM102834	control	Motor cortex
Lederer	GSE4595	GSM102835	control	Motor cortex
Lederer	GSE4595	GSM102836	control	Motor cortex
Lederer	GSE4595	GSM102837	ALS	Motor cortex
Lederer	GSE4595	GSM102838	ALS	Motor cortex
Lederer	GSE4595	GSM102839	ALS	Motor cortex
Lederer	GSE4595	GSM102840	ALS	Motor cortex
Lederer	GSE4595	GSM102841	ALS	Motor cortex
Lederer	GSE4595	GSM102844	ALS	Motor cortex
Lederer	GSE4595	GSM102845	ALS	Motor cortex
Lederer	GSE4595	GSM102846	ALS	Motor cortex
Lederer	GSE4595	GSM102847	ALS	Motor cortex
Lederer	GSE4595	GSM102849	ALS	Motor cortex
Lederer	GSE4595	GSM102852	ALS	Motor cortex
DurrenbergerAD	GSE26927	GSM663008	control	Entorhinal cortex
DurrenbergerAD	GSE26927	GSM663009	control	Entorhinal cortex
DurrenbergerAD	GSE26927	GSM663010	control	Entorhinal cortex
DurrenbergerAD	GSE26927	GSM663011	control	Entorhinal cortex
DurrenbergerAD	GSE26927	GSM663012	control	Entorhinal cortex
DurrenbergerAD	GSE26927	GSM663013	control	Entorhinal cortex
DurrenbergerAD	GSE26927	GSM663014	control	Entorhinal cortex
DurrenbergerAD	GSE26927	GSM663015	AD	Entorhinal cortex
DurrenbergerAD	GSE26927	GSM663016	AD	Entorhinal cortex
DurrenbergerAD	GSE26927	GSM663017	AD	Entorhinal cortex
DurrenbergerAD	GSE26927	GSM663018	AD	Entorhinal cortex
DurrenbergerAD	GSE26927	GSM663019	AD	Entorhinal cortex
DurrenbergerAD	GSE26927	GSM663020	AD	Entorhinal cortex
DurrenbergerAD	GSE26927	GSM663021	AD	Entorhinal cortex
DurrenbergerAD	GSE26927	GSM663022	AD	Entorhinal cortex
DurrenbergerAD	GSE26927	GSM663023	AD	Entorhinal cortex
DurrenbergerAD	GSE26927	GSM663024	AD	Entorhinal cortex
DurrenbergerAD	GSE26927	GSM663025	AD	Entorhinal cortex
DurrenbergerALS	GSE26927	GSM663026	control	Cervical spinal cord
DurrenbergerALS	GSE26927	GSM663027	control	Cervical spinal cord
DurrenbergerALS	GSE26927	GSM663028	control	Cervical spinal cord
DurrenbergerALS	GSE26927	GSM663029	control	Cervical spinal cord
DurrenbergerALS	GSE26927	GSM663030	control	Cervical spinal cord
DurrenbergerALS	GSE26927	GSM663031	control	Cervical spinal cord
DurrenbergerALS	GSE26927	GSM663032	control	Cervical spinal cord
DurrenbergerALS	GSE26927	GSM663033	control	Cervical spinal cord
DurrenbergerALS	GSE26927	GSM663034	control	Cervical spinal cord
DurrenbergerALS	GSE26927	GSM663035	control	Cervical spinal cord
DurrenbergerALS	GSE26927	GSM663036	ALS	Cervical spinal cord
DurrenbergerALS	GSE26927	GSM663037	ALS	Cervical spinal cord
DurrenbergerALS	GSE26927	GSM663038	ALS	Cervical spinal cord
DurrenbergerALS	GSE26927	GSM663039	ALS	Cervical spinal cord
DurrenbergerALS	GSE26927	GSM663040	ALS	Cervical spinal cord
DurrenbergerALS	GSE26927	GSM663041	ALS	Cervical spinal cord
DurrenbergerALS	GSE26927	GSM663042	ALS	Cervical spinal cord
DurrenbergerALS	GSE26927	GSM663043	ALS	Cervical spinal cord
DurrenbergerALS	GSE26927	GSM663044	ALS	Cervical spinal cord
DurrenbergerALS	GSE26927	GSM663045	ALS	Cervical spinal cord
DurrenbergerHD	GSE26927	GSM663046	control	Ventral head of the caudate nucleus
DurrenbergerHD	GSE26927	GSM663047	control	Ventral head of the caudate nucleus
DurrenbergerHD	GSE26927	GSM663048	control	Ventral head of the caudate nucleus
DurrenbergerHD	GSE26927	GSM663049	control	Ventral head of the caudate nucleus
DurrenbergerHD	GSE26927	GSM663050	control	Ventral head of the caudate nucleus
DurrenbergerHD	GSE26927	GSM663051	control	Ventral head of the caudate nucleus
DurrenbergerHD	GSE26927	GSM663052	control	Ventral head of the caudate nucleus
DurrenbergerHD	GSE26927	GSM663053	control	Ventral head of the caudate nucleus
DurrenbergerHD	GSE26927	GSM663054	control	Ventral head of the caudate nucleus
DurrenbergerHD	GSE26927	GSM663055	control	Ventral head of the caudate nucleus
DurrenbergerHD	GSE26927	GSM663056	HD	Ventral head of the caudate nucleus
DurrenbergerHD	GSE26927	GSM663057	HD	Ventral head of the caudate nucleus
DurrenbergerHD	GSE26927	GSM663058	HD	Ventral head of the caudate nucleus
DurrenbergerHD	GSE26927	GSM663059	HD	Ventral head of the caudate nucleus
DurrenbergerHD	GSE26927	GSM663060	HD	Ventral head of the caudate nucleus
DurrenbergerHD	GSE26927	GSM663061	HD	Ventral head of the caudate nucleus
DurrenbergerHD	GSE26927	GSM663062	HD	Ventral head of the caudate nucleus
DurrenbergerHD	GSE26927	GSM663063	HD	Ventral head of the caudate nucleus
DurrenbergerHD	GSE26927	GSM663064	HD	Ventral head of the caudate nucleus
DurrenbergerHD	GSE26927	GSM663065	HD	Ventral head of the caudate nucleus
DurrenbergerPD	GSE26927	GSM663086	control	Substantia nigra
DurrenbergerPD	GSE26927	GSM663087	control	Substantia nigra
DurrenbergerPD	GSE26927	GSM663088	control	Substantia nigra
DurrenbergerPD	GSE26927	GSM663089	control	Substantia nigra
DurrenbergerPD	GSE26927	GSM663090	control	Substantia nigra
DurrenbergerPD	GSE26927	GSM663091	control	Substantia nigra
DurrenbergerPD	GSE26927	GSM663092	control	Substantia nigra
DurrenbergerPD	GSE26927	GSM663093	control	Substantia nigra
DurrenbergerPD	GSE26927	GSM663094	PD	Substantia nigra
DurrenbergerPD	GSE26927	GSM663095	PD	Substantia nigra
DurrenbergerPD	GSE26927	GSM663096	PD	Substantia nigra
DurrenbergerPD	GSE26927	GSM663097	PD	Substantia nigra
DurrenbergerPD	GSE26927	GSM663098	PD	Substantia nigra
DurrenbergerPD	GSE26927	GSM663099	PD	Substantia nigra
DurrenbergerPD	GSE26927	GSM663100	PD	Substantia nigra
DurrenbergerPD	GSE26927	GSM663101	PD	Substantia nigra
DurrenbergerPD	GSE26927	GSM663102	PD	Substantia nigra
DurrenbergerPD	GSE26927	GSM663103	PD	Substantia nigra
DurrenbergerPD	GSE26927	GSM663104	PD	Substantia nigra
DurrenbergerPD	GSE26927	GSM663105	PD	Substantia nigra
Lesnick	GSE7621	GSM184354	control	Substantia nigra
Lesnick	GSE7621	GSM184355	control	Substantia nigra
Lesnick	GSE7621	GSM184356	control	Substantia nigra
Lesnick	GSE7621	GSM184357	control	Substantia nigra
Lesnick	GSE7621	GSM184358	control	Substantia nigra
Lesnick	GSE7621	GSM184359	control	Substantia nigra
Lesnick	GSE7621	GSM184360	control	Substantia nigra
Lesnick	GSE7621	GSM184361	control	Substantia nigra
Lesnick	GSE7621	GSM184362	control	Substantia nigra
Lesnick	GSE7621	GSM184363	PD	Substantia nigra
Lesnick	GSE7621	GSM184364	PD	Substantia nigra
Lesnick	GSE7621	GSM184365	PD	Substantia nigra
Lesnick	GSE7621	GSM184366	PD	Substantia nigra
Lesnick	GSE7621	GSM184367	PD	Substantia nigra
Lesnick	GSE7621	GSM184368	PD	Substantia nigra
Lesnick	GSE7621	GSM184369	PD	Substantia nigra
Lesnick	GSE7621	GSM184370	PD	Substantia nigra
Lesnick	GSE7621	GSM184371	PD	Substantia nigra
Lesnick	GSE7621	GSM184372	PD	Substantia nigra
Lesnick	GSE7621	GSM184373	PD	Substantia nigra
Lesnick	GSE7621	GSM184374	PD	Substantia nigra
Lesnick	GSE7621	GSM184375	PD	Substantia nigra
Lesnick	GSE7621	GSM184376	PD	Substantia nigra
Lesnick	GSE7621	GSM184377	PD	Substantia nigra
Lesnick	GSE7621	GSM184378	PD	Substantia nigra
Dumitriu	EMTAB812	C_1	control	prefrontal cortex BA9
Dumitriu	EMTAB812	C_2	control	prefrontal cortex BA9
Dumitriu	EMTAB812	C_3	control	prefrontal cortex BA9
Dumitriu	EMTAB812	C_4	control	prefrontal cortex BA9
Dumitriu	EMTAB812	C_5	control	prefrontal cortex BA9
Dumitriu	EMTAB812	C_6	control	prefrontal cortex BA9
Dumitriu	EMTAB812	C_8	control	prefrontal cortex BA9
Dumitriu	EMTAB812	C_9	control	prefrontal cortex BA9
Dumitriu	EMTAB812	C_10	control	prefrontal cortex BA9
Dumitriu	EMTAB812	C_11	control	prefrontal cortex BA9
Dumitriu	EMTAB812	C_12	control	prefrontal cortex BA9
Dumitriu	EMTAB812	C_13	control	prefrontal cortex BA9
Dumitriu	EMTAB812	C_14	control	prefrontal cortex BA9
Dumitriu	EMTAB812	C_16	control	prefrontal cortex BA9
Dumitriu	EMTAB812	C_17	control	prefrontal cortex BA9
Dumitriu	EMTAB812	C_18	control	prefrontal cortex BA9
Dumitriu	EMTAB812	C_19	control	prefrontal cortex BA9
Dumitriu	EMTAB812	C_20	control	prefrontal cortex BA9
Dumitriu	EMTAB812	C_21	control	prefrontal cortex BA9
Dumitriu	EMTAB812	C_22	control	prefrontal cortex BA9
Dumitriu	EMTAB812	C_23	control	prefrontal cortex BA9
Dumitriu	EMTAB812	C_24	control	prefrontal cortex BA9
Dumitriu	EMTAB812	C_25	control	prefrontal cortex BA9
Dumitriu	EMTAB812	C_26	control	prefrontal cortex BA9
Dumitriu	EMTAB812	C_27	control	prefrontal cortex BA9
Dumitriu	EMTAB812	C_29	control	prefrontal cortex BA9
Dumitriu	EMTAB812	P_1	PD	prefrontal cortex BA9
Dumitriu	EMTAB812	P_3	PD	prefrontal cortex BA9
Dumitriu	EMTAB812	P_4	PD	prefrontal cortex BA9
Dumitriu	EMTAB812	P_5	PD	prefrontal cortex BA9
Dumitriu	EMTAB812	P_6	PD	prefrontal cortex BA9
Dumitriu	EMTAB812	P_7	PD	prefrontal cortex BA9
Dumitriu	EMTAB812	P_8	PD	prefrontal cortex BA9
Dumitriu	EMTAB812	P_9	PD	prefrontal cortex BA9
Dumitriu	EMTAB812	P_11	PD	prefrontal cortex BA9
Dumitriu	EMTAB812	P_12	PD	prefrontal cortex BA9
Dumitriu	EMTAB812	P_13	PD	prefrontal cortex BA9
Dumitriu	EMTAB812	P_14	PD	prefrontal cortex BA9
Dumitriu	EMTAB812	P_15	PD	prefrontal cortex BA9
Dumitriu	EMTAB812	P_16	PD	prefrontal cortex BA9
Dumitriu	EMTAB812	P_18	PD	prefrontal cortex BA9
Dumitriu	EMTAB812	P_19	PD	prefrontal cortex BA9
Dumitriu	EMTAB812	P_20	PD	prefrontal cortex BA9
Dumitriu	EMTAB812	P_21	PD	prefrontal cortex BA9
Dumitriu	EMTAB812	P_22	PD	prefrontal cortex BA9
Dumitriu	EMTAB812	P_24	PD	prefrontal cortex BA9
Dumitriu	EMTAB812	P_26	PD	prefrontal cortex BA9
Dumitriu	EMTAB812	P_27	PD	prefrontal cortex BA9
Dumitriu	EMTAB812	P_28	PD	prefrontal cortex BA9
Dumitriu	EMTAB812	P_29	PD	prefrontal cortex BA9
Dumitriu	EMTAB812	P_30	PD	prefrontal cortex BA9
Dumitriu	EMTAB812	P_31	PD	prefrontal cortex BA9
Dumitriu	EMTAB812	P_33	PD	prefrontal cortex BA9
Zhang	GSE20291	GSM508594	control	Putamen
Zhang	GSE20291	GSM508608	PD	Putamen
Zhang	GSE20291	GSM508609	PD	Putamen
Zhang	GSE20291	GSM508610	PD	Putamen
Zhang	GSE20291	GSM508611	PD	Putamen
Zhang	GSE20291	GSM508627	PD	Putamen
Zhang	GSE20291	GSM508628	PD	Putamen
Zhang	GSE20291	GSM508629	PD	Putamen
Zhang	GSE20291	GSM508661	PD	Putamen
Zhang	GSE20291	GSM508683	control	Putamen
Zhang	GSE20291	GSM508684	PD	Putamen
Zhang	GSE20291	GSM508686	control	Putamen
Zhang	GSE20291	GSM508687	control	Putamen
Zhang	GSE20291	GSM508688	control	Putamen
Zhang	GSE20291	GSM508689	control	Putamen
Zhang	GSE20291	GSM508690	control	Putamen
Zhang	GSE20291	GSM508691	control	Putamen
Zhang	GSE20291	GSM508692	control	Putamen
Zhang	GSE20291	GSM508693	control	Putamen
Zhang	GSE20291	GSM508695	PD	Putamen
Zhang	GSE20291	GSM508696	control	Putamen
Zhang	GSE20291	GSM508697	PD	Putamen
Zhang	GSE20291	GSM508699	control	Putamen
Zhang	GSE20291	GSM508700	PD	Putamen
Zhang	GSE20291	GSM508701	PD	Putamen
Zhang	GSE20291	GSM508702	control	Putamen
Zhang	GSE20291	GSM508703	control	Putamen
Zhang	GSE20291	GSM508704	PD	Putamen
Zhang	GSE20291	GSM508705	control	Putamen
Zhang	GSE20291	GSM508706	PD	Putamen
Zhang	GSE20291	GSM606619	control	Putamen
Zhang	GSE20291	GSM606620	control	Putamen
Zhang	GSE20291	GSM606621	control	Putamen
Zhang	GSE20291	GSM606622	control	Putamen
Zhang	GSE20291	GSM606623	control	Putamen
Miller	GSE29378	GSM726118	AD	Hippocampus CA1
Miller	GSE29378	GSM726102	control	Hippocampus CA1
Miller	GSE29378	GSM726124	control	Hippocampus CA1
Miller	GSE29378	GSM726120	AD	Hippocampus CA1
Miller	GSE29378	GSM726108	AD	Hippocampus CA1
Miller	GSE29378	GSM726130	control	Hippocampus CA1
Miller	GSE29378	GSM726101	AD	Hippocampus CA1
Miller	GSE29378	GSM726107	AD	Hippocampus CA1
Miller	GSE29378	GSM726117	control	Hippocampus CA1
Miller	GSE29378	GSM726100	control	Hippocampus CA1
Miller	GSE29378	GSM726109	control	Hippocampus CA1
Miller	GSE29378	GSM726111	AD	Hippocampus CA1
Miller	GSE29378	GSM726134	control	Hippocampus CA1
Miller	GSE29378	GSM726094	AD	Hippocampus CA1
Miller	GSE29378	GSM726138	AD	Hippocampus CA1
Miller	GSE29378	GSM726115	AD	Hippocampus CA1
Miller	GSE29378	GSM726139	control	Hippocampus CA1
Miller	GSE29378	GSM726099	control	Hippocampus CA1
Miller	GSE29378	GSM726086	control	Hippocampus CA1
Miller	GSE29378	GSM726089	control	Hippocampus CA1
Miller	GSE29378	GSM726121	control	Hippocampus CA1
Miller	GSE29378	GSM726085	control	Hippocampus CA1
Miller	GSE29378	GSM726145	AD	Hippocampus CA1
Miller	GSE29378	GSM726091	AD	Hippocampus CA1
Miller	GSE29378	GSM726093	AD	Hippocampus CA1
Miller	GSE29378	GSM726129	AD	Hippocampus CA1
Miller	GSE29378	GSM726105	control	Hippocampus CA1
Miller	GSE29378	GSM726087	AD	Hippocampus CA1
Miller	GSE29378	GSM726128	AD	Hippocampus CA1
Miller	GSE29378	GSM726097	control	Hippocampus CA1
Miller	GSE29378	GSM726127	AD	Hippocampus CA1
Miller	GSE29378	GSM726116	control	Hippocampus CA1
Hokama	GSE36980	GSM907814	control	Frontal cortex
Hokama	GSE36980	GSM907815	control	Frontal cortex
Hokama	GSE36980	GSM907823	control	Frontal cortex
Hokama	GSE36980	GSM907808	control	Frontal cortex
Hokama	GSE36980	GSM907813	control	Frontal cortex
Hokama	GSE36980	GSM907817	control	Frontal cortex
Hokama	GSE36980	GSM907807	control	Frontal cortex
Hokama	GSE36980	GSM907819	control	Frontal cortex
Hokama	GSE36980	GSM907810	control	Frontal cortex
Hokama	GSE36980	GSM907816	control	Frontal cortex
Hokama	GSE36980	GSM907805	AD	Frontal cortex
Hokama	GSE36980	GSM907792	AD	Frontal cortex
Hokama	GSE36980	GSM907794	AD	Frontal cortex
Hokama	GSE36980	GSM907795	AD	Frontal cortex
Hokama	GSE36980	GSM907802	AD	Frontal cortex
Hokama	GSE36980	GSM907820	control	Frontal cortex
Hokama	GSE36980	GSM907806	AD	Frontal cortex
Hokama	GSE36980	GSM907796	AD	Frontal cortex
Hokama	GSE36980	GSM907798	AD	Frontal cortex
Hokama	GSE36980	GSM907801	AD	Frontal cortex
Hokama	GSE36980	GSM907797	AD	Frontal cortex
Hokama	GSE36980	GSM907799	AD	Frontal cortex
Hokama	GSE36980	GSM907804	AD	Frontal cortex
Hokama	GSE36980	GSM907803	AD	Frontal cortex
Hokama	GSE36980	GSM907821	control	Frontal cortex
Hokama	GSE36980	GSM907800	AD	Frontal cortex
Hokama	GSE36980	GSM907793	AD	Frontal cortex
Zhu	GSE33000	GSM817370	HD	dorsolateral prefrontal cortex
Zhu	GSE33000	GSM817371	HD	dorsolateral prefrontal cortex
Zhu	GSE33000	GSM817372	HD	dorsolateral prefrontal cortex
Zhu	GSE33000	GSM817373	HD	dorsolateral prefrontal cortex
Zhu	GSE33000	GSM817374	HD	dorsolateral prefrontal cortex
Zhu	GSE33000	GSM817375	HD	dorsolateral prefrontal cortex
Zhu	GSE33000	GSM817376	HD	dorsolateral prefrontal cortex
Zhu	GSE33000	GSM817377	HD	dorsolateral prefrontal cortex
Zhu	GSE33000	GSM817378	HD	dorsolateral prefrontal cortex
Zhu	GSE33000	GSM817379	HD	dorsolateral prefrontal cortex
Zhu	GSE33000	GSM817380	HD	dorsolateral prefrontal cortex
Zhu	GSE33000	GSM817381	control	dorsolateral prefrontal cortex
Zhu	GSE33000	GSM817382	HD	dorsolateral prefrontal cortex
Zhu	GSE33000	GSM817383	HD	dorsolateral prefrontal cortex
Zhu	GSE33000	GSM817384	HD	dorsolateral prefrontal cortex
Zhu	GSE33000	GSM817385	HD	dorsolateral prefrontal cortex
Zhu	GSE33000	GSM817386	HD	dorsolateral prefrontal cortex
Zhu	GSE33000	GSM817387	HD	dorsolateral prefrontal cortex
Zhu	GSE33000	GSM817388	HD	dorsolateral prefrontal cortex
Zhu	GSE33000	GSM817389	HD	dorsolateral prefrontal cortex
Zhu	GSE33000	GSM817390	HD	dorsolateral prefrontal cortex
Zhu	GSE33000	GSM817391	AD	dorsolateral prefrontal cortex
Zhu	GSE33000	GSM817392	HD	dorsolateral prefrontal cortex
Zhu	GSE33000	GSM817393	AD	dorsolateral prefrontal cortex
Zhu	GSE33000	GSM817394	HD	dorsolateral prefrontal cortex
Zhu	GSE33000	GSM817395	HD	dorsolateral prefrontal cortex
Zhu	GSE33000	GSM817396	AD	dorsolateral prefrontal cortex
Zhu	GSE33000	GSM817397	HD	dorsolateral prefrontal cortex
Zhu	GSE33000	GSM817398	HD	dorsolateral prefrontal cortex
Zhu	GSE33000	GSM817399	HD	dorsolateral prefrontal cortex
Zhu	GSE33000	GSM817400	HD	dorsolateral prefrontal cortex
Zhu	GSE33000	GSM817401	AD	dorsolateral prefrontal cortex
Zhu	GSE33000	GSM817402	HD	dorsolateral prefrontal cortex
Zhu	GSE33000	GSM817403	AD	dorsolateral prefrontal cortex
Zhu	GSE33000	GSM817404	HD	dorsolateral prefrontal cortex
Zhu	GSE33000	GSM817405	HD	dorsolateral prefrontal cortex
Zhu	GSE33000	GSM817406	control	dorsolateral prefrontal cortex
Zhu	GSE33000	GSM817407	HD	dorsolateral prefrontal cortex
Zhu	GSE33000	GSM817408	HD	dorsolateral prefrontal cortex
Zhu	GSE33000	GSM817409	HD	dorsolateral prefrontal cortex
Zhu	GSE33000	GSM817410	control	dorsolateral prefrontal cortex
Zhu	GSE33000	GSM817411	HD	dorsolateral prefrontal cortex
Zhu	GSE33000	GSM817412	HD	dorsolateral prefrontal cortex
Zhu	GSE33000	GSM817413	HD	dorsolateral prefrontal cortex
Zhu	GSE33000	GSM817414	AD	dorsolateral prefrontal cortex
Zhu	GSE33000	GSM817415	HD	dorsolateral prefrontal cortex
Zhu	GSE33000	GSM817416	HD	dorsolateral prefrontal cortex
Zhu	GSE33000	GSM817417	HD	dorsolateral prefrontal cortex
Zhu	GSE33000	GSM817418	HD	dorsolateral prefrontal cortex
Zhu	GSE33000	GSM817419	HD	dorsolateral prefrontal cortex
Zhu	GSE33000	GSM817420	HD	dorsolateral prefrontal cortex
Zhu	GSE33000	GSM817421	HD	dorsolateral prefrontal cortex
Zhu	GSE33000	GSM817422	HD	dorsolateral prefrontal cortex
Zhu	GSE33000	GSM817423	AD	dorsolateral prefrontal cortex
Zhu	GSE33000	GSM817424	HD	dorsolateral prefrontal cortex
Zhu	GSE33000	GSM817425	AD	dorsolateral prefrontal cortex
Zhu	GSE33000	GSM817426	control	dorsolateral prefrontal cortex
Zhu	GSE33000	GSM817427	AD	dorsolateral prefrontal cortex
Zhu	GSE33000	GSM817428	AD	dorsolateral prefrontal cortex
Zhu	GSE33000	GSM817429	AD	dorsolateral prefrontal cortex
Zhu	GSE33000	GSM817430	HD	dorsolateral prefrontal cortex
Zhu	GSE33000	GSM817431	control	dorsolateral prefrontal cortex
Zhu	GSE33000	GSM817432	control	dorsolateral prefrontal cortex
Zhu	GSE33000	GSM817433	AD	dorsolateral prefrontal cortex
Zhu	GSE33000	GSM817434	HD	dorsolateral prefrontal cortex
Zhu	GSE33000	GSM817435	AD	dorsolateral prefrontal cortex
Zhu	GSE33000	GSM817436	HD	dorsolateral prefrontal cortex
Zhu	GSE33000	GSM817437	AD	dorsolateral prefrontal cortex
Zhu	GSE33000	GSM817438	HD	dorsolateral prefrontal cortex
Zhu	GSE33000	GSM817439	HD	dorsolateral prefrontal cortex
Zhu	GSE33000	GSM817440	control	dorsolateral prefrontal cortex
Zhu	GSE33000	GSM817441	AD	dorsolateral prefrontal cortex
Zhu	GSE33000	GSM817442	AD	dorsolateral prefrontal cortex
Zhu	GSE33000	GSM817443	HD	dorsolateral prefrontal cortex
Zhu	GSE33000	GSM817444	HD	dorsolateral prefrontal cortex
Zhu	GSE33000	GSM817445	AD	dorsolateral prefrontal cortex
Zhu	GSE33000	GSM817446	AD	dorsolateral prefrontal cortex
Zhu	GSE33000	GSM817447	AD	dorsolateral prefrontal cortex
Zhu	GSE33000	GSM817448	AD	dorsolateral prefrontal cortex
Zhu	GSE33000	GSM817449	AD	dorsolateral prefrontal cortex
Zhu	GSE33000	GSM817450	control	dorsolateral prefrontal cortex
Zhu	GSE33000	GSM817451	AD	dorsolateral prefrontal cortex
Zhu	GSE33000	GSM817452	HD	dorsolateral prefrontal cortex
Zhu	GSE33000	GSM817453	AD	dorsolateral prefrontal cortex
Zhu	GSE33000	GSM817454	AD	dorsolateral prefrontal cortex
Zhu	GSE33000	GSM817455	AD	dorsolateral prefrontal cortex
Zhu	GSE33000	GSM817456	AD	dorsolateral prefrontal cortex
Zhu	GSE33000	GSM817457	HD	dorsolateral prefrontal cortex
Zhu	GSE33000	GSM817458	AD	dorsolateral prefrontal cortex
Zhu	GSE33000	GSM817459	AD	dorsolateral prefrontal cortex
Zhu	GSE33000	GSM817460	HD	dorsolateral prefrontal cortex
Zhu	GSE33000	GSM817461	AD	dorsolateral prefrontal cortex
Zhu	GSE33000	GSM817462	AD	dorsolateral prefrontal cortex
Zhu	GSE33000	GSM817463	AD	dorsolateral prefrontal cortex
Zhu	GSE33000	GSM817464	AD	dorsolateral prefrontal cortex
Zhu	GSE33000	GSM817465	AD	dorsolateral prefrontal cortex
Zhu	GSE33000	GSM817466	HD	dorsolateral prefrontal cortex
Zhu	GSE33000	GSM817467	HD	dorsolateral prefrontal cortex
Zhu	GSE33000	GSM817468	control	dorsolateral prefrontal cortex
Zhu	GSE33000	GSM817469	HD	dorsolateral prefrontal cortex
Zhu	GSE33000	GSM817470	AD	dorsolateral prefrontal cortex
Zhu	GSE33000	GSM817471	control	dorsolateral prefrontal cortex
Zhu	GSE33000	GSM817472	AD	dorsolateral prefrontal cortex
Zhu	GSE33000	GSM817473	AD	dorsolateral prefrontal cortex
Zhu	GSE33000	GSM817474	AD	dorsolateral prefrontal cortex
Zhu	GSE33000	GSM817475	AD	dorsolateral prefrontal cortex
Zhu	GSE33000	GSM817476	HD	dorsolateral prefrontal cortex
Zhu	GSE33000	GSM817477	HD	dorsolateral prefrontal cortex
Zhu	GSE33000	GSM817478	AD	dorsolateral prefrontal cortex
Zhu	GSE33000	GSM817479	AD	dorsolateral prefrontal cortex
Zhu	GSE33000	GSM817480	AD	dorsolateral prefrontal cortex
Zhu	GSE33000	GSM817481	HD	dorsolateral prefrontal cortex
Zhu	GSE33000	GSM817482	control	dorsolateral prefrontal cortex
Zhu	GSE33000	GSM817483	control	dorsolateral prefrontal cortex
Zhu	GSE33000	GSM817484	AD	dorsolateral prefrontal cortex
Zhu	GSE33000	GSM817485	AD	dorsolateral prefrontal cortex
Zhu	GSE33000	GSM817486	AD	dorsolateral prefrontal cortex
Zhu	GSE33000	GSM817487	control	dorsolateral prefrontal cortex
Zhu	GSE33000	GSM817488	AD	dorsolateral prefrontal cortex
Zhu	GSE33000	GSM817489	AD	dorsolateral prefrontal cortex
Zhu	GSE33000	GSM817490	AD	dorsolateral prefrontal cortex
Zhu	GSE33000	GSM817491	AD	dorsolateral prefrontal cortex
Zhu	GSE33000	GSM817492	AD	dorsolateral prefrontal cortex
Zhu	GSE33000	GSM817493	HD	dorsolateral prefrontal cortex
Zhu	GSE33000	GSM817494	AD	dorsolateral prefrontal cortex
Zhu	GSE33000	GSM817495	HD	dorsolateral prefrontal cortex
Zhu	GSE33000	GSM817496	HD	dorsolateral prefrontal cortex
Zhu	GSE33000	GSM817497	AD	dorsolateral prefrontal cortex
Zhu	GSE33000	GSM817498	AD	dorsolateral prefrontal cortex
Zhu	GSE33000	GSM817499	HD	dorsolateral prefrontal cortex
Zhu	GSE33000	GSM817500	AD	dorsolateral prefrontal cortex
Zhu	GSE33000	GSM817501	HD	dorsolateral prefrontal cortex
Zhu	GSE33000	GSM817502	control	dorsolateral prefrontal cortex
Zhu	GSE33000	GSM817503	AD	dorsolateral prefrontal cortex
Zhu	GSE33000	GSM817504	HD	dorsolateral prefrontal cortex
Zhu	GSE33000	GSM817505	HD	dorsolateral prefrontal cortex
Zhu	GSE33000	GSM817506	HD	dorsolateral prefrontal cortex
Zhu	GSE33000	GSM817507	HD	dorsolateral prefrontal cortex
Zhu	GSE33000	GSM817508	AD	dorsolateral prefrontal cortex
Zhu	GSE33000	GSM817509	HD	dorsolateral prefrontal cortex
Zhu	GSE33000	GSM817510	AD	dorsolateral prefrontal cortex
Zhu	GSE33000	GSM817511	AD	dorsolateral prefrontal cortex
Zhu	GSE33000	GSM817512	AD	dorsolateral prefrontal cortex
Zhu	GSE33000	GSM817513	HD	dorsolateral prefrontal cortex
Zhu	GSE33000	GSM817514	AD	dorsolateral prefrontal cortex
Zhu	GSE33000	GSM817515	AD	dorsolateral prefrontal cortex
Zhu	GSE33000	GSM817516	AD	dorsolateral prefrontal cortex
Zhu	GSE33000	GSM817517	HD	dorsolateral prefrontal cortex
Zhu	GSE33000	GSM817518	HD	dorsolateral prefrontal cortex
Zhu	GSE33000	GSM817519	AD	dorsolateral prefrontal cortex
Zhu	GSE33000	GSM817520	AD	dorsolateral prefrontal cortex
Zhu	GSE33000	GSM817521	control	dorsolateral prefrontal cortex
Zhu	GSE33000	GSM817522	HD	dorsolateral prefrontal cortex
Zhu	GSE33000	GSM817523	AD	dorsolateral prefrontal cortex
Zhu	GSE33000	GSM817524	AD	dorsolateral prefrontal cortex
Zhu	GSE33000	GSM817525	AD	dorsolateral prefrontal cortex
Zhu	GSE33000	GSM817526	HD	dorsolateral prefrontal cortex
Zhu	GSE33000	GSM817527	HD	dorsolateral prefrontal cortex
Zhu	GSE33000	GSM817528	control	dorsolateral prefrontal cortex
Zhu	GSE33000	GSM817529	AD	dorsolateral prefrontal cortex
Zhu	GSE33000	GSM817530	AD	dorsolateral prefrontal cortex
Zhu	GSE33000	GSM817531	control	dorsolateral prefrontal cortex
Zhu	GSE33000	GSM817532	control	dorsolateral prefrontal cortex
Zhu	GSE33000	GSM817533	AD	dorsolateral prefrontal cortex
Zhu	GSE33000	GSM817534	control	dorsolateral prefrontal cortex
Zhu	GSE33000	GSM817535	HD	dorsolateral prefrontal cortex
Zhu	GSE33000	GSM817536	control	dorsolateral prefrontal cortex
Zhu	GSE33000	GSM817537	control	dorsolateral prefrontal cortex
Zhu	GSE33000	GSM817538	AD	dorsolateral prefrontal cortex
Zhu	GSE33000	GSM817539	AD	dorsolateral prefrontal cortex
Zhu	GSE33000	GSM817540	AD	dorsolateral prefrontal cortex
Zhu	GSE33000	GSM817541	AD	dorsolateral prefrontal cortex
Zhu	GSE33000	GSM817542	HD	dorsolateral prefrontal cortex
Zhu	GSE33000	GSM817543	HD	dorsolateral prefrontal cortex
Zhu	GSE33000	GSM817544	AD	dorsolateral prefrontal cortex
Zhu	GSE33000	GSM817545	HD	dorsolateral prefrontal cortex
Zhu	GSE33000	GSM817546	AD	dorsolateral prefrontal cortex
Zhu	GSE33000	GSM817547	control	dorsolateral prefrontal cortex
Zhu	GSE33000	GSM817548	HD	dorsolateral prefrontal cortex
Zhu	GSE33000	GSM817549	control	dorsolateral prefrontal cortex
Zhu	GSE33000	GSM817550	AD	dorsolateral prefrontal cortex
Zhu	GSE33000	GSM817551	AD	dorsolateral prefrontal cortex
Zhu	GSE33000	GSM817552	AD	dorsolateral prefrontal cortex
Zhu	GSE33000	GSM817553	control	dorsolateral prefrontal cortex
Zhu	GSE33000	GSM817554	HD	dorsolateral prefrontal cortex
Zhu	GSE33000	GSM817555	HD	dorsolateral prefrontal cortex
Zhu	GSE33000	GSM817556	AD	dorsolateral prefrontal cortex
Zhu	GSE33000	GSM817557	AD	dorsolateral prefrontal cortex
Zhu	GSE33000	GSM817558	AD	dorsolateral prefrontal cortex
Zhu	GSE33000	GSM817559	HD	dorsolateral prefrontal cortex
Zhu	GSE33000	GSM817560	HD	dorsolateral prefrontal cortex
Zhu	GSE33000	GSM817561	control	dorsolateral prefrontal cortex
Zhu	GSE33000	GSM817562	AD	dorsolateral prefrontal cortex
Zhu	GSE33000	GSM817563	AD	dorsolateral prefrontal cortex
Zhu	GSE33000	GSM817564	HD	dorsolateral prefrontal cortex
Zhu	GSE33000	GSM817565	AD	dorsolateral prefrontal cortex
Zhu	GSE33000	GSM817566	control	dorsolateral prefrontal cortex
Zhu	GSE33000	GSM817567	AD	dorsolateral prefrontal cortex
Zhu	GSE33000	GSM817568	HD	dorsolateral prefrontal cortex
Zhu	GSE33000	GSM817569	AD	dorsolateral prefrontal cortex
Zhu	GSE33000	GSM817570	AD	dorsolateral prefrontal cortex
Zhu	GSE33000	GSM817571	control	dorsolateral prefrontal cortex
Zhu	GSE33000	GSM817572	HD	dorsolateral prefrontal cortex
Zhu	GSE33000	GSM817573	HD	dorsolateral prefrontal cortex
Zhu	GSE33000	GSM817574	AD	dorsolateral prefrontal cortex
Zhu	GSE33000	GSM817575	AD	dorsolateral prefrontal cortex
Zhu	GSE33000	GSM817576	AD	dorsolateral prefrontal cortex
Zhu	GSE33000	GSM817577	HD	dorsolateral prefrontal cortex
Zhu	GSE33000	GSM817578	AD	dorsolateral prefrontal cortex
Zhu	GSE33000	GSM817579	AD	dorsolateral prefrontal cortex
Zhu	GSE33000	GSM817580	HD	dorsolateral prefrontal cortex
Zhu	GSE33000	GSM817581	AD	dorsolateral prefrontal cortex
Zhu	GSE33000	GSM817582	AD	dorsolateral prefrontal cortex
Zhu	GSE33000	GSM817583	AD	dorsolateral prefrontal cortex
Zhu	GSE33000	GSM817584	AD	dorsolateral prefrontal cortex
Zhu	GSE33000	GSM817585	AD	dorsolateral prefrontal cortex
Zhu	GSE33000	GSM817586	AD	dorsolateral prefrontal cortex
Zhu	GSE33000	GSM817587	AD	dorsolateral prefrontal cortex
Zhu	GSE33000	GSM817588	HD	dorsolateral prefrontal cortex
Zhu	GSE33000	GSM817589	AD	dorsolateral prefrontal cortex
Zhu	GSE33000	GSM817590	control	dorsolateral prefrontal cortex
Zhu	GSE33000	GSM817591	HD	dorsolateral prefrontal cortex
Zhu	GSE33000	GSM817592	control	dorsolateral prefrontal cortex
Zhu	GSE33000	GSM817593	HD	dorsolateral prefrontal cortex
Zhu	GSE33000	GSM817594	AD	dorsolateral prefrontal cortex
Zhu	GSE33000	GSM817595	control	dorsolateral prefrontal cortex
Zhu	GSE33000	GSM817596	HD	dorsolateral prefrontal cortex
Zhu	GSE33000	GSM817597	AD	dorsolateral prefrontal cortex
Zhu	GSE33000	GSM817598	AD	dorsolateral prefrontal cortex
Zhu	GSE33000	GSM817599	HD	dorsolateral prefrontal cortex
Zhu	GSE33000	GSM817600	AD	dorsolateral prefrontal cortex
Zhu	GSE33000	GSM817604	AD	dorsolateral prefrontal cortex
Zhu	GSE33000	GSM817606	AD	dorsolateral prefrontal cortex
Zhu	GSE33000	GSM817607	AD	dorsolateral prefrontal cortex
Zhu	GSE33000	GSM817608	AD	dorsolateral prefrontal cortex
Zhu	GSE33000	GSM817609	control	dorsolateral prefrontal cortex
Zhu	GSE33000	GSM817610	AD	dorsolateral prefrontal cortex
Zhu	GSE33000	GSM817611	AD	dorsolateral prefrontal cortex
Zhu	GSE33000	GSM817612	AD	dorsolateral prefrontal cortex
Zhu	GSE33000	GSM817613	AD	dorsolateral prefrontal cortex
Zhu	GSE33000	GSM817614	AD	dorsolateral prefrontal cortex
Zhu	GSE33000	GSM817615	HD	dorsolateral prefrontal cortex
Zhu	GSE33000	GSM817616	AD	dorsolateral prefrontal cortex
Zhu	GSE33000	GSM817617	HD	dorsolateral prefrontal cortex
Zhu	GSE33000	GSM817618	control	dorsolateral prefrontal cortex
Zhu	GSE33000	GSM817619	AD	dorsolateral prefrontal cortex
Zhu	GSE33000	GSM817620	HD	dorsolateral prefrontal cortex
Zhu	GSE33000	GSM817621	HD	dorsolateral prefrontal cortex
Zhu	GSE33000	GSM817622	AD	dorsolateral prefrontal cortex
Zhu	GSE33000	GSM817623	AD	dorsolateral prefrontal cortex
Zhu	GSE33000	GSM817624	control	dorsolateral prefrontal cortex
Zhu	GSE33000	GSM817625	AD	dorsolateral prefrontal cortex
Zhu	GSE33000	GSM817626	AD	dorsolateral prefrontal cortex
Zhu	GSE33000	GSM817627	AD	dorsolateral prefrontal cortex
Zhu	GSE33000	GSM817628	HD	dorsolateral prefrontal cortex
Zhu	GSE33000	GSM817629	AD	dorsolateral prefrontal cortex
Zhu	GSE33000	GSM817630	AD	dorsolateral prefrontal cortex
Zhu	GSE33000	GSM817631	control	dorsolateral prefrontal cortex
Zhu	GSE33000	GSM817632	HD	dorsolateral prefrontal cortex
Zhu	GSE33000	GSM817633	AD	dorsolateral prefrontal cortex
Zhu	GSE33000	GSM817634	AD	dorsolateral prefrontal cortex
Zhu	GSE33000	GSM817635	HD	dorsolateral prefrontal cortex
Zhu	GSE33000	GSM817636	control	dorsolateral prefrontal cortex
Zhu	GSE33000	GSM817637	HD	dorsolateral prefrontal cortex
Zhu	GSE33000	GSM817638	control	dorsolateral prefrontal cortex
Zhu	GSE33000	GSM817639	HD	dorsolateral prefrontal cortex
Zhu	GSE33000	GSM817640	AD	dorsolateral prefrontal cortex
Zhu	GSE33000	GSM817641	AD	dorsolateral prefrontal cortex
Zhu	GSE33000	GSM817642	HD	dorsolateral prefrontal cortex
Zhu	GSE33000	GSM817643	AD	dorsolateral prefrontal cortex
Zhu	GSE33000	GSM817644	AD	dorsolateral prefrontal cortex
Zhu	GSE33000	GSM817645	control	dorsolateral prefrontal cortex
Zhu	GSE33000	GSM817646	HD	dorsolateral prefrontal cortex
Zhu	GSE33000	GSM817647	AD	dorsolateral prefrontal cortex
Zhu	GSE33000	GSM817648	control	dorsolateral prefrontal cortex
Zhu	GSE33000	GSM817649	HD	dorsolateral prefrontal cortex
Zhu	GSE33000	GSM817650	control	dorsolateral prefrontal cortex
Zhu	GSE33000	GSM817651	HD	dorsolateral prefrontal cortex
Zhu	GSE33000	GSM817652	AD	dorsolateral prefrontal cortex
Zhu	GSE33000	GSM817653	HD	dorsolateral prefrontal cortex
Zhu	GSE33000	GSM817654	HD	dorsolateral prefrontal cortex
Zhu	GSE33000	GSM817655	AD	dorsolateral prefrontal cortex
Zhu	GSE33000	GSM817656	AD	dorsolateral prefrontal cortex
Zhu	GSE33000	GSM817657	AD	dorsolateral prefrontal cortex
Zhu	GSE33000	GSM817658	AD	dorsolateral prefrontal cortex
Zhu	GSE33000	GSM817659	AD	dorsolateral prefrontal cortex
Zhu	GSE33000	GSM817660	AD	dorsolateral prefrontal cortex
Zhu	GSE33000	GSM817661	control	dorsolateral prefrontal cortex
Zhu	GSE33000	GSM817662	AD	dorsolateral prefrontal cortex
Zhu	GSE33000	GSM817663	HD	dorsolateral prefrontal cortex
Zhu	GSE33000	GSM817664	control	dorsolateral prefrontal cortex
Zhu	GSE33000	GSM817665	HD	dorsolateral prefrontal cortex
Zhu	GSE33000	GSM817666	HD	dorsolateral prefrontal cortex
Zhu	GSE33000	GSM817667	AD	dorsolateral prefrontal cortex
Zhu	GSE33000	GSM817668	HD	dorsolateral prefrontal cortex
Zhu	GSE33000	GSM817669	HD	dorsolateral prefrontal cortex
Zhu	GSE33000	GSM817670	AD	dorsolateral prefrontal cortex
Zhu	GSE33000	GSM817671	AD	dorsolateral prefrontal cortex
Zhu	GSE33000	GSM817672	HD	dorsolateral prefrontal cortex
Zhu	GSE33000	GSM817673	AD	dorsolateral prefrontal cortex
Zhu	GSE33000	GSM817674	AD	dorsolateral prefrontal cortex
Zhu	GSE33000	GSM817675	control	dorsolateral prefrontal cortex
Zhu	GSE33000	GSM817676	AD	dorsolateral prefrontal cortex
Zhu	GSE33000	GSM817677	control	dorsolateral prefrontal cortex
Zhu	GSE33000	GSM817678	AD	dorsolateral prefrontal cortex
Zhu	GSE33000	GSM817679	control	dorsolateral prefrontal cortex
Zhu	GSE33000	GSM817680	AD	dorsolateral prefrontal cortex
Zhu	GSE33000	GSM817681	HD	dorsolateral prefrontal cortex
Zhu	GSE33000	GSM817682	control	dorsolateral prefrontal cortex
Zhu	GSE33000	GSM817683	AD	dorsolateral prefrontal cortex
Zhu	GSE33000	GSM817684	HD	dorsolateral prefrontal cortex
Zhu	GSE33000	GSM817685	AD	dorsolateral prefrontal cortex
Zhu	GSE33000	GSM817686	HD	dorsolateral prefrontal cortex
Zhu	GSE33000	GSM817687	HD	dorsolateral prefrontal cortex
Zhu	GSE33000	GSM817688	AD	dorsolateral prefrontal cortex
Zhu	GSE33000	GSM817689	AD	dorsolateral prefrontal cortex
Zhu	GSE33000	GSM817690	AD	dorsolateral prefrontal cortex
Zhu	GSE33000	GSM817691	control	dorsolateral prefrontal cortex
Zhu	GSE33000	GSM817692	HD	dorsolateral prefrontal cortex
Zhu	GSE33000	GSM817693	control	dorsolateral prefrontal cortex
Zhu	GSE33000	GSM817694	HD	dorsolateral prefrontal cortex
Zhu	GSE33000	GSM817695	control	dorsolateral prefrontal cortex
Zhu	GSE33000	GSM817696	AD	dorsolateral prefrontal cortex
Zhu	GSE33000	GSM817697	control	dorsolateral prefrontal cortex
Zhu	GSE33000	GSM817698	AD	dorsolateral prefrontal cortex
Zhu	GSE33000	GSM817699	control	dorsolateral prefrontal cortex
Zhu	GSE33000	GSM817700	HD	dorsolateral prefrontal cortex
Zhu	GSE33000	GSM817701	control	dorsolateral prefrontal cortex
Zhu	GSE33000	GSM817702	control	dorsolateral prefrontal cortex
Zhu	GSE33000	GSM817703	control	dorsolateral prefrontal cortex
Zhu	GSE33000	GSM817704	AD	dorsolateral prefrontal cortex
Zhu	GSE33000	GSM817705	control	dorsolateral prefrontal cortex
Zhu	GSE33000	GSM817706	control	dorsolateral prefrontal cortex
Zhu	GSE33000	GSM817707	control	dorsolateral prefrontal cortex
Zhu	GSE33000	GSM817708	AD	dorsolateral prefrontal cortex
Zhu	GSE33000	GSM817709	control	dorsolateral prefrontal cortex
Zhu	GSE33000	GSM817710	AD	dorsolateral prefrontal cortex
Zhu	GSE33000	GSM817711	AD	dorsolateral prefrontal cortex
Zhu	GSE33000	GSM817712	control	dorsolateral prefrontal cortex
Zhu	GSE33000	GSM817713	AD	dorsolateral prefrontal cortex
Zhu	GSE33000	GSM817714	AD	dorsolateral prefrontal cortex
Zhu	GSE33000	GSM817715	control	dorsolateral prefrontal cortex
Zhu	GSE33000	GSM817716	AD	dorsolateral prefrontal cortex
Zhu	GSE33000	GSM817717	control	dorsolateral prefrontal cortex
Zhu	GSE33000	GSM817718	control	dorsolateral prefrontal cortex
Zhu	GSE33000	GSM817719	control	dorsolateral prefrontal cortex
Zhu	GSE33000	GSM817720	control	dorsolateral prefrontal cortex
Zhu	GSE33000	GSM817721	control	dorsolateral prefrontal cortex
Zhu	GSE33000	GSM817722	AD	dorsolateral prefrontal cortex
Zhu	GSE33000	GSM817723	AD	dorsolateral prefrontal cortex
Zhu	GSE33000	GSM817724	HD	dorsolateral prefrontal cortex
Zhu	GSE33000	GSM817725	control	dorsolateral prefrontal cortex
Zhu	GSE33000	GSM817726	AD	dorsolateral prefrontal cortex
Zhu	GSE33000	GSM817727	AD	dorsolateral prefrontal cortex
Zhu	GSE33000	GSM817728	control	dorsolateral prefrontal cortex
Zhu	GSE33000	GSM817729	control	dorsolateral prefrontal cortex
Zhu	GSE33000	GSM817730	control	dorsolateral prefrontal cortex
Zhu	GSE33000	GSM817731	HD	dorsolateral prefrontal cortex
Zhu	GSE33000	GSM817732	HD	dorsolateral prefrontal cortex
Zhu	GSE33000	GSM817733	control	dorsolateral prefrontal cortex
Zhu	GSE33000	GSM817734	AD	dorsolateral prefrontal cortex
Zhu	GSE33000	GSM817735	HD	dorsolateral prefrontal cortex
Zhu	GSE33000	GSM817736	control	dorsolateral prefrontal cortex
Zhu	GSE33000	GSM817737	AD	dorsolateral prefrontal cortex
Zhu	GSE33000	GSM817738	AD	dorsolateral prefrontal cortex
Zhu	GSE33000	GSM817739	control	dorsolateral prefrontal cortex
Zhu	GSE33000	GSM817740	control	dorsolateral prefrontal cortex
Zhu	GSE33000	GSM817741	AD	dorsolateral prefrontal cortex
Zhu	GSE33000	GSM817742	AD	dorsolateral prefrontal cortex
Zhu	GSE33000	GSM817743	control	dorsolateral prefrontal cortex
Zhu	GSE33000	GSM817744	AD	dorsolateral prefrontal cortex
Zhu	GSE33000	GSM817745	AD	dorsolateral prefrontal cortex
Zhu	GSE33000	GSM817746	AD	dorsolateral prefrontal cortex
Zhu	GSE33000	GSM817747	control	dorsolateral prefrontal cortex
Zhu	GSE33000	GSM817748	control	dorsolateral prefrontal cortex
Zhu	GSE33000	GSM817749	HD	dorsolateral prefrontal cortex
Zhu	GSE33000	GSM817750	AD	dorsolateral prefrontal cortex
Zhu	GSE33000	GSM817751	AD	dorsolateral prefrontal cortex
Zhu	GSE33000	GSM817752	AD	dorsolateral prefrontal cortex
Zhu	GSE33000	GSM817753	AD	dorsolateral prefrontal cortex
Zhu	GSE33000	GSM817754	AD	dorsolateral prefrontal cortex
Zhu	GSE33000	GSM817755	control	dorsolateral prefrontal cortex
Zhu	GSE33000	GSM817756	AD	dorsolateral prefrontal cortex
Zhu	GSE33000	GSM817757	control	dorsolateral prefrontal cortex
Zhu	GSE33000	GSM817759	AD	dorsolateral prefrontal cortex
Zhu	GSE33000	GSM817761	AD	dorsolateral prefrontal cortex
Zhu	GSE33000	GSM817763	control	dorsolateral prefrontal cortex
Zhu	GSE33000	GSM817764	control	dorsolateral prefrontal cortex
Zhu	GSE33000	GSM817765	AD	dorsolateral prefrontal cortex
Zhu	GSE33000	GSM817766	control	dorsolateral prefrontal cortex
Zhu	GSE33000	GSM817767	control	dorsolateral prefrontal cortex
Zhu	GSE33000	GSM817768	AD	dorsolateral prefrontal cortex
Zhu	GSE33000	GSM817769	control	dorsolateral prefrontal cortex
Zhu	GSE33000	GSM817770	control	dorsolateral prefrontal cortex
Zhu	GSE33000	GSM817771	control	dorsolateral prefrontal cortex
Zhu	GSE33000	GSM817772	control	dorsolateral prefrontal cortex
Zhu	GSE33000	GSM817773	AD	dorsolateral prefrontal cortex
Zhu	GSE33000	GSM817774	HD	dorsolateral prefrontal cortex
Zhu	GSE33000	GSM817775	control	dorsolateral prefrontal cortex
Zhu	GSE33000	GSM817776	control	dorsolateral prefrontal cortex
Zhu	GSE33000	GSM817777	HD	dorsolateral prefrontal cortex
Zhu	GSE33000	GSM817778	AD	dorsolateral prefrontal cortex
Zhu	GSE33000	GSM817779	control	dorsolateral prefrontal cortex
Zhu	GSE33000	GSM817780	AD	dorsolateral prefrontal cortex
Zhu	GSE33000	GSM817781	HD	dorsolateral prefrontal cortex
Zhu	GSE33000	GSM817782	control	dorsolateral prefrontal cortex
Zhu	GSE33000	GSM817783	AD	dorsolateral prefrontal cortex
Zhu	GSE33000	GSM817784	HD	dorsolateral prefrontal cortex
Zhu	GSE33000	GSM817785	AD	dorsolateral prefrontal cortex
Zhu	GSE33000	GSM817786	AD	dorsolateral prefrontal cortex
Zhu	GSE33000	GSM817787	AD	dorsolateral prefrontal cortex
Zhu	GSE33000	GSM817788	AD	dorsolateral prefrontal cortex
Zhu	GSE33000	GSM817789	HD	dorsolateral prefrontal cortex
Zhu	GSE33000	GSM817790	AD	dorsolateral prefrontal cortex
Zhu	GSE33000	GSM817791	HD	dorsolateral prefrontal cortex
Zhu	GSE33000	GSM817792	AD	dorsolateral prefrontal cortex
Zhu	GSE33000	GSM817793	control	dorsolateral prefrontal cortex
Zhu	GSE33000	GSM817794	AD	dorsolateral prefrontal cortex
Zhu	GSE33000	GSM817795	AD	dorsolateral prefrontal cortex
Zhu	GSE33000	GSM817796	AD	dorsolateral prefrontal cortex
Zhu	GSE33000	GSM817797	AD	dorsolateral prefrontal cortex
Zhu	GSE33000	GSM817798	HD	dorsolateral prefrontal cortex
Zhu	GSE33000	GSM817799	AD	dorsolateral prefrontal cortex
Zhu	GSE33000	GSM817800	AD	dorsolateral prefrontal cortex
Zhu	GSE33000	GSM817801	control	dorsolateral prefrontal cortex
Zhu	GSE33000	GSM817802	control	dorsolateral prefrontal cortex
Zhu	GSE33000	GSM817803	control	dorsolateral prefrontal cortex
Zhu	GSE33000	GSM817804	AD	dorsolateral prefrontal cortex
Zhu	GSE33000	GSM817805	control	dorsolateral prefrontal cortex
Zhu	GSE33000	GSM817806	control	dorsolateral prefrontal cortex
Zhu	GSE33000	GSM817807	AD	dorsolateral prefrontal cortex
Zhu	GSE33000	GSM817808	AD	dorsolateral prefrontal cortex
Zhu	GSE33000	GSM817809	control	dorsolateral prefrontal cortex
Zhu	GSE33000	GSM817810	AD	dorsolateral prefrontal cortex
Zhu	GSE33000	GSM817811	AD	dorsolateral prefrontal cortex
Zhu	GSE33000	GSM817812	AD	dorsolateral prefrontal cortex
Zhu	GSE33000	GSM817813	AD	dorsolateral prefrontal cortex
Zhu	GSE33000	GSM817814	AD	dorsolateral prefrontal cortex
Zhu	GSE33000	GSM817815	control	dorsolateral prefrontal cortex
Zhu	GSE33000	GSM817816	AD	dorsolateral prefrontal cortex
Zhu	GSE33000	GSM817817	AD	dorsolateral prefrontal cortex
Zhu	GSE33000	GSM817818	control	dorsolateral prefrontal cortex
Zhu	GSE33000	GSM817819	AD	dorsolateral prefrontal cortex
Zhu	GSE33000	GSM817820	control	dorsolateral prefrontal cortex
Zhu	GSE33000	GSM817821	AD	dorsolateral prefrontal cortex
Zhu	GSE33000	GSM817822	AD	dorsolateral prefrontal cortex
Zhu	GSE33000	GSM817823	AD	dorsolateral prefrontal cortex
Zhu	GSE33000	GSM817824	AD	dorsolateral prefrontal cortex
Zhu	GSE33000	GSM817825	AD	dorsolateral prefrontal cortex
Zhu	GSE33000	GSM817826	control	dorsolateral prefrontal cortex
Zhu	GSE33000	GSM817827	control	dorsolateral prefrontal cortex
Zhu	GSE33000	GSM817829	AD	dorsolateral prefrontal cortex
Zhu	GSE33000	GSM817831	control	dorsolateral prefrontal cortex
Zhu	GSE33000	GSM817833	AD	dorsolateral prefrontal cortex
Zhu	GSE33000	GSM817835	AD	dorsolateral prefrontal cortex
Zhu	GSE33000	GSM817836	AD	dorsolateral prefrontal cortex
Zhu	GSE33000	GSM817837	control	dorsolateral prefrontal cortex
Zhu	GSE33000	GSM817838	HD	dorsolateral prefrontal cortex
Zhu	GSE33000	GSM817839	control	dorsolateral prefrontal cortex
Zhu	GSE33000	GSM817840	control	dorsolateral prefrontal cortex
Zhu	GSE33000	GSM817841	control	dorsolateral prefrontal cortex
Zhu	GSE33000	GSM817842	AD	dorsolateral prefrontal cortex
Zhu	GSE33000	GSM817843	AD	dorsolateral prefrontal cortex
Zhu	GSE33000	GSM817844	control	dorsolateral prefrontal cortex
Zhu	GSE33000	GSM817845	control	dorsolateral prefrontal cortex
Zhu	GSE33000	GSM817846	control	dorsolateral prefrontal cortex
Zhu	GSE33000	GSM817847	AD	dorsolateral prefrontal cortex
Zhu	GSE33000	GSM817848	control	dorsolateral prefrontal cortex
Zhu	GSE33000	GSM817849	AD	dorsolateral prefrontal cortex
Zhu	GSE33000	GSM817850	AD	dorsolateral prefrontal cortex
Zhu	GSE33000	GSM817851	AD	dorsolateral prefrontal cortex
Zhu	GSE33000	GSM817852	AD	dorsolateral prefrontal cortex
Zhu	GSE33000	GSM817853	control	dorsolateral prefrontal cortex
Zhu	GSE33000	GSM817854	AD	dorsolateral prefrontal cortex
Zhu	GSE33000	GSM817855	AD	dorsolateral prefrontal cortex
Zhu	GSE33000	GSM817856	AD	dorsolateral prefrontal cortex
Zhu	GSE33000	GSM817857	AD	dorsolateral prefrontal cortex
Zhu	GSE33000	GSM817858	AD	dorsolateral prefrontal cortex
Zhu	GSE33000	GSM817859	control	dorsolateral prefrontal cortex
Zhu	GSE33000	GSM817860	AD	dorsolateral prefrontal cortex
Zhu	GSE33000	GSM817861	AD	dorsolateral prefrontal cortex
Zhu	GSE33000	GSM817862	control	dorsolateral prefrontal cortex
Zhu	GSE33000	GSM817863	AD	dorsolateral prefrontal cortex
Zhu	GSE33000	GSM817864	AD	dorsolateral prefrontal cortex
Zhu	GSE33000	GSM817865	AD	dorsolateral prefrontal cortex
Zhu	GSE33000	GSM817866	AD	dorsolateral prefrontal cortex
Zhu	GSE33000	GSM817867	control	dorsolateral prefrontal cortex
Zhu	GSE33000	GSM817868	HD	dorsolateral prefrontal cortex
Zhu	GSE33000	GSM817869	AD	dorsolateral prefrontal cortex
Zhu	GSE33000	GSM817870	AD	dorsolateral prefrontal cortex
Zhu	GSE33000	GSM817871	control	dorsolateral prefrontal cortex
Zhu	GSE33000	GSM817872	AD	dorsolateral prefrontal cortex
Zhu	GSE33000	GSM817873	control	dorsolateral prefrontal cortex
Zhu	GSE33000	GSM817874	AD	dorsolateral prefrontal cortex
Zhu	GSE33000	GSM817875	AD	dorsolateral prefrontal cortex
Zhu	GSE33000	GSM817876	AD	dorsolateral prefrontal cortex
Zhu	GSE33000	GSM817877	AD	dorsolateral prefrontal cortex
Zhu	GSE33000	GSM817878	control	dorsolateral prefrontal cortex
Zhu	GSE33000	GSM817879	AD	dorsolateral prefrontal cortex
Zhu	GSE33000	GSM817880	control	dorsolateral prefrontal cortex
Zhu	GSE33000	GSM817881	AD	dorsolateral prefrontal cortex
Zhu	GSE33000	GSM817882	AD	dorsolateral prefrontal cortex
Zhu	GSE33000	GSM817883	control	dorsolateral prefrontal cortex
Zhu	GSE33000	GSM817884	AD	dorsolateral prefrontal cortex
Zhu	GSE33000	GSM817885	AD	dorsolateral prefrontal cortex
Zhu	GSE33000	GSM817886	AD	dorsolateral prefrontal cortex
Zhu	GSE33000	GSM817887	AD	dorsolateral prefrontal cortex
Zhu	GSE33000	GSM817888	control	dorsolateral prefrontal cortex
Zhu	GSE33000	GSM817889	control	dorsolateral prefrontal cortex
Zhu	GSE33000	GSM817890	control	dorsolateral prefrontal cortex
Zhu	GSE33000	GSM817891	control	dorsolateral prefrontal cortex
Zhu	GSE33000	GSM817892	control	dorsolateral prefrontal cortex
Zhu	GSE33000	GSM817893	control	dorsolateral prefrontal cortex
Zhu	GSE33000	GSM817894	control	dorsolateral prefrontal cortex
Zhu	GSE33000	GSM817895	AD	dorsolateral prefrontal cortex
Zhu	GSE33000	GSM817896	AD	dorsolateral prefrontal cortex
Zhu	GSE33000	GSM817897	control	dorsolateral prefrontal cortex
Zhu	GSE33000	GSM817898	control	dorsolateral prefrontal cortex
Zhu	GSE33000	GSM817899	control	dorsolateral prefrontal cortex
Zhu	GSE33000	GSM817900	AD	dorsolateral prefrontal cortex
Zhu	GSE33000	GSM817901	control	dorsolateral prefrontal cortex
Zhu	GSE33000	GSM817902	AD	dorsolateral prefrontal cortex
Zhu	GSE33000	GSM817903	AD	dorsolateral prefrontal cortex
Zhu	GSE33000	GSM817904	AD	dorsolateral prefrontal cortex
Zhu	GSE33000	GSM817905	AD	dorsolateral prefrontal cortex
Zhu	GSE33000	GSM817906	control	dorsolateral prefrontal cortex
Zhu	GSE33000	GSM817907	control	dorsolateral prefrontal cortex
Zhu	GSE33000	GSM817908	control	dorsolateral prefrontal cortex
Zhu	GSE33000	GSM817909	control	dorsolateral prefrontal cortex
Zhu	GSE33000	GSM817910	control	dorsolateral prefrontal cortex
Zhu	GSE33000	GSM817911	AD	dorsolateral prefrontal cortex
Zhu	GSE33000	GSM817912	HD	dorsolateral prefrontal cortex
Zhu	GSE33000	GSM817913	AD	dorsolateral prefrontal cortex
Zhu	GSE33000	GSM817914	AD	dorsolateral prefrontal cortex
Zhu	GSE33000	GSM817915	control	dorsolateral prefrontal cortex
Zhu	GSE33000	GSM817916	AD	dorsolateral prefrontal cortex
Zhu	GSE33000	GSM817917	AD	dorsolateral prefrontal cortex
Zhu	GSE33000	GSM817918	AD	dorsolateral prefrontal cortex
Zhu	GSE33000	GSM817919	control	dorsolateral prefrontal cortex
Zhu	GSE33000	GSM817920	control	dorsolateral prefrontal cortex
Zhu	GSE33000	GSM817921	AD	dorsolateral prefrontal cortex
Zhu	GSE33000	GSM817922	control	dorsolateral prefrontal cortex
Zhu	GSE33000	GSM817923	HD	dorsolateral prefrontal cortex
Zhu	GSE33000	GSM817924	HD	dorsolateral prefrontal cortex
Zhu	GSE33000	GSM817925	HD	dorsolateral prefrontal cortex
Zhu	GSE33000	GSM817926	AD	dorsolateral prefrontal cortex
Zhu	GSE33000	GSM817927	AD	dorsolateral prefrontal cortex
Zhu	GSE33000	GSM817928	AD	dorsolateral prefrontal cortex
Zhu	GSE33000	GSM817929	control	dorsolateral prefrontal cortex
Zhu	GSE33000	GSM817930	AD	dorsolateral prefrontal cortex
Zhu	GSE33000	GSM817931	control	dorsolateral prefrontal cortex
Zhu	GSE33000	GSM817932	AD	dorsolateral prefrontal cortex
Zhu	GSE33000	GSM817933	HD	dorsolateral prefrontal cortex
Zhu	GSE33000	GSM817934	AD	dorsolateral prefrontal cortex
Zhu	GSE33000	GSM817935	control	dorsolateral prefrontal cortex
Zhu	GSE33000	GSM817936	AD	dorsolateral prefrontal cortex
Zhu	GSE33000	GSM817937	AD	dorsolateral prefrontal cortex
Zhu	GSE33000	GSM817938	control	dorsolateral prefrontal cortex
Zhu	GSE33000	GSM817939	AD	dorsolateral prefrontal cortex
Zhu	GSE33000	GSM817940	AD	dorsolateral prefrontal cortex
Zhu	GSE33000	GSM817941	control	dorsolateral prefrontal cortex
Zhu	GSE33000	GSM817942	control	dorsolateral prefrontal cortex
Zhu	GSE33000	GSM817943	AD	dorsolateral prefrontal cortex
Zhu	GSE33000	GSM817944	AD	dorsolateral prefrontal cortex
Zhu	GSE33000	GSM817945	AD	dorsolateral prefrontal cortex
Zhu	GSE33000	GSM817946	AD	dorsolateral prefrontal cortex
Zhu	GSE33000	GSM817947	HD	dorsolateral prefrontal cortex
Zhu	GSE33000	GSM817948	AD	dorsolateral prefrontal cortex
Zhu	GSE33000	GSM817949	AD	dorsolateral prefrontal cortex
Zhu	GSE33000	GSM817950	control	dorsolateral prefrontal cortex
Zhu	GSE33000	GSM817951	AD	dorsolateral prefrontal cortex
Zhu	GSE33000	GSM817952	AD	dorsolateral prefrontal cortex
Zhu	GSE33000	GSM817953	control	dorsolateral prefrontal cortex
Zhu	GSE33000	GSM817954	AD	dorsolateral prefrontal cortex
Zhu	GSE33000	GSM817955	AD	dorsolateral prefrontal cortex
Zhu	GSE33000	GSM817956	AD	dorsolateral prefrontal cortex
Zhu	GSE33000	GSM817957	HD	dorsolateral prefrontal cortex
Zhu	GSE33000	GSM817958	AD	dorsolateral prefrontal cortex
Zhu	GSE33000	GSM817959	AD	dorsolateral prefrontal cortex
Zhu	GSE33000	GSM817960	AD	dorsolateral prefrontal cortex
Zhu	GSE33000	GSM817961	control	dorsolateral prefrontal cortex
Zhu	GSE33000	GSM817962	AD	dorsolateral prefrontal cortex
Zhu	GSE33000	GSM817963	control	dorsolateral prefrontal cortex
Zhu	GSE33000	GSM817964	control	dorsolateral prefrontal cortex
Zhu	GSE33000	GSM817965	AD	dorsolateral prefrontal cortex
Zhu	GSE33000	GSM817966	AD	dorsolateral prefrontal cortex
Zhu	GSE33000	GSM817967	AD	dorsolateral prefrontal cortex
Zhu	GSE33000	GSM817968	AD	dorsolateral prefrontal cortex
Zhu	GSE33000	GSM817969	HD	dorsolateral prefrontal cortex
Zhu	GSE33000	GSM817970	AD	dorsolateral prefrontal cortex
Zhu	GSE33000	GSM817971	AD	dorsolateral prefrontal cortex
Zhu	GSE33000	GSM817972	AD	dorsolateral prefrontal cortex
Zhu	GSE33000	GSM817973	AD	dorsolateral prefrontal cortex
Zhu	GSE33000	GSM817974	AD	dorsolateral prefrontal cortex
Zhu	GSE33000	GSM817975	AD	dorsolateral prefrontal cortex
Zhu	GSE33000	GSM817976	HD	dorsolateral prefrontal cortex
Zhu	GSE33000	GSM817977	control	dorsolateral prefrontal cortex
Zhu	GSE33000	GSM817978	HD	dorsolateral prefrontal cortex
Zhu	GSE33000	GSM817979	AD	dorsolateral prefrontal cortex
Zhu	GSE33000	GSM817980	HD	dorsolateral prefrontal cortex
Zhu	GSE33000	GSM817981	AD	dorsolateral prefrontal cortex
Zhu	GSE33000	GSM817982	control	dorsolateral prefrontal cortex
Zhu	GSE33000	GSM817983	control	dorsolateral prefrontal cortex
Zhu	GSE33000	GSM817984	HD	dorsolateral prefrontal cortex
Zhu	GSE33000	GSM817985	HD	dorsolateral prefrontal cortex
Zhu	GSE33000	GSM817986	HD	dorsolateral prefrontal cortex
Zhu	GSE33000	GSM817987	control	dorsolateral prefrontal cortex
Zhu	GSE33000	GSM817988	control	dorsolateral prefrontal cortex
Zhu	GSE33000	GSM817989	AD	dorsolateral prefrontal cortex
Zhu	GSE33000	GSM817990	HD	dorsolateral prefrontal cortex
Zhu	GSE33000	GSM817991	AD	dorsolateral prefrontal cortex
Zhu	GSE33000	GSM817992	HD	dorsolateral prefrontal cortex
Zhu	GSE33000	GSM817993	AD	dorsolateral prefrontal cortex
Zhu	GSE33000	GSM817994	AD	dorsolateral prefrontal cortex
Zhu	GSE33000	GSM817995	AD	dorsolateral prefrontal cortex
Zhu	GSE33000	GSM817996	AD	dorsolateral prefrontal cortex
Zhu	GSE33000	GSM817997	HD	dorsolateral prefrontal cortex
Zhu	GSE33000	GSM817998	AD	dorsolateral prefrontal cortex
Zhu	GSE33000	GSM817999	AD	dorsolateral prefrontal cortex
Zhu	GSE33000	GSM818000	AD	dorsolateral prefrontal cortex
Zhu	GSE33000	GSM818001	AD	dorsolateral prefrontal cortex
Zhu	GSE33000	GSM818002	HD	dorsolateral prefrontal cortex
Webster	GSE15222	GSM225652	control	Temporal cortex
Webster	GSE15222	GSM225662	control	Temporal cortex
Webster	GSE15222	GSM225664	control	Temporal cortex
Webster	GSE15222	GSM225665	control	Temporal cortex
Webster	GSE15222	GSM388327	AD	Unknown cortex
Webster	GSE15222	GSM225666	control	Temporal cortex
Webster	GSE15222	GSM225667	control	Temporal cortex
Webster	GSE15222	GSM225668	control	Temporal cortex
Webster	GSE15222	GSM388352	AD	Unknown cortex
Webster	GSE15222	GSM225669	control	Temporal cortex
Webster	GSE15222	GSM225670	control	Temporal cortex
Webster	GSE15222	GSM388356	AD	Unknown cortex
Webster	GSE15222	GSM225671	control	Temporal cortex
Webster	GSE15222	GSM388357	AD	Unknown cortex
Webster	GSE15222	GSM225672	control	Temporal cortex
Webster	GSE15222	GSM388353	AD	Unknown cortex
Webster	GSE15222	GSM225673	control	Temporal cortex
Webster	GSE15222	GSM388338	AD	Unknown cortex
Webster	GSE15222	GSM225674	control	Temporal cortex
Webster	GSE15222	GSM388351	AD	Unknown cortex
Webster	GSE15222	GSM225675	control	Temporal cortex
Webster	GSE15222	GSM388337	AD	Unknown cortex
Webster	GSE15222	GSM225676	control	Temporal cortex
Webster	GSE15222	GSM225677	control	Temporal cortex
Webster	GSE15222	GSM388309	AD	Unknown cortex
Webster	GSE15222	GSM225678	control	Temporal cortex
Webster	GSE15222	GSM225679	control	Temporal cortex
Webster	GSE15222	GSM225680	control	Temporal cortex
Webster	GSE15222	GSM225681	control	Temporal cortex
Webster	GSE15222	GSM388336	AD	Unknown cortex
Webster	GSE15222	GSM225682	control	Temporal cortex
Webster	GSE15222	GSM225683	control	Frontal cortex
Webster	GSE15222	GSM225684	control	Frontal cortex
Webster	GSE15222	GSM225685	control	Frontal cortex
Webster	GSE15222	GSM225686	control	Frontal cortex
Webster	GSE15222	GSM225687	control	Temporal cortex
Webster	GSE15222	GSM388242	AD	Unknown cortex
Webster	GSE15222	GSM225688	control	Temporal cortex
Webster	GSE15222	GSM388238	AD	Unknown cortex
Webster	GSE15222	GSM225689	control	Temporal cortex
Webster	GSE15222	GSM388394	AD	Unknown cortex
Webster	GSE15222	GSM388272	AD	Unknown cortex
Webster	GSE15222	GSM225690	control	Temporal cortex
Webster	GSE15222	GSM225691	control	Temporal cortex
Webster	GSE15222	GSM225692	control	Temporal cortex
Webster	GSE15222	GSM388222	AD	Unknown cortex
Webster	GSE15222	GSM225693	control	Temporal cortex
Webster	GSE15222	GSM388245	AD	Unknown cortex
Webster	GSE15222	GSM225695	control	Temporal cortex
Webster	GSE15222	GSM388237	AD	Unknown cortex
Webster	GSE15222	GSM225696	control	Temporal cortex
Webster	GSE15222	GSM388236	AD	Unknown cortex
Webster	GSE15222	GSM388239	AD	Unknown cortex
Webster	GSE15222	GSM225697	control	Temporal cortex
Webster	GSE15222	GSM388240	AD	Unknown cortex
Webster	GSE15222	GSM225698	control	Temporal cortex
Webster	GSE15222	GSM225699	control	Temporal cortex
Webster	GSE15222	GSM225700	control	Temporal cortex
Webster	GSE15222	GSM225701	control	Temporal cortex
Webster	GSE15222	GSM225702	control	Temporal cortex
Webster	GSE15222	GSM225703	control	Temporal cortex
Webster	GSE15222	GSM388229	AD	Unknown cortex
Webster	GSE15222	GSM225704	control	Temporal cortex
Webster	GSE15222	GSM388391	AD	Unknown cortex
Webster	GSE15222	GSM225705	control	Temporal cortex
Webster	GSE15222	GSM225706	control	Temporal cortex
Webster	GSE15222	GSM388228	AD	Unknown cortex
Webster	GSE15222	GSM388220	AD	Unknown cortex
Webster	GSE15222	GSM225707	control	Temporal cortex
Webster	GSE15222	GSM225708	control	Temporal cortex
Webster	GSE15222	GSM388235	AD	Unknown cortex
Webster	GSE15222	GSM388393	AD	Unknown cortex
Webster	GSE15222	GSM225709	control	Temporal cortex
Webster	GSE15222	GSM388389	AD	Unknown cortex
Webster	GSE15222	GSM225711	control	Temporal cortex
Webster	GSE15222	GSM388243	AD	Unknown cortex
Webster	GSE15222	GSM225713	control	Temporal cortex
Webster	GSE15222	GSM225714	control	Temporal cortex
Webster	GSE15222	GSM388392	AD	Unknown cortex
Webster	GSE15222	GSM225715	control	Temporal cortex
Webster	GSE15222	GSM388294	AD	Unknown cortex
Webster	GSE15222	GSM225717	control	Temporal cortex
Webster	GSE15222	GSM388221	AD	Unknown cortex
Webster	GSE15222	GSM225718	control	Temporal cortex
Webster	GSE15222	GSM388244	AD	Unknown cortex
Webster	GSE15222	GSM225719	control	Temporal cortex
Webster	GSE15222	GSM225720	control	Frontal cortex
Webster	GSE15222	GSM388241	AD	Unknown cortex
Webster	GSE15222	GSM225721	control	Frontal cortex
Webster	GSE15222	GSM225722	control	Temporal cortex
Webster	GSE15222	GSM225723	control	Temporal cortex
Webster	GSE15222	GSM388218	AD	Unknown cortex
Webster	GSE15222	GSM225724	control	Temporal cortex
Webster	GSE15222	GSM225725	control	Temporal cortex
Webster	GSE15222	GSM388395	AD	Unknown cortex
Webster	GSE15222	GSM225726	control	Temporal cortex
Webster	GSE15222	GSM388230	AD	Unknown cortex
Webster	GSE15222	GSM225727	control	Temporal cortex
Webster	GSE15222	GSM225728	control	Temporal cortex
Webster	GSE15222	GSM225729	control	Temporal cortex
Webster	GSE15222	GSM225730	control	Temporal cortex
Webster	GSE15222	GSM225731	control	Temporal cortex
Webster	GSE15222	GSM225732	control	Temporal cortex
Webster	GSE15222	GSM225733	control	Temporal cortex
Webster	GSE15222	GSM225734	control	Temporal cortex
Webster	GSE15222	GSM225735	control	Temporal cortex
Webster	GSE15222	GSM225736	control	Temporal cortex
Webster	GSE15222	GSM225737	control	Temporal cortex
Webster	GSE15222	GSM388385	AD	Unknown cortex
Webster	GSE15222	GSM225739	control	Temporal cortex
Webster	GSE15222	GSM225741	control	Temporal cortex
Webster	GSE15222	GSM225742	control	Temporal cortex
Webster	GSE15222	GSM225743	control	Temporal cortex
Webster	GSE15222	GSM225744	control	Temporal cortex
Webster	GSE15222	GSM225745	control	Temporal cortex
Webster	GSE15222	GSM225746	control	Temporal cortex
Webster	GSE15222	GSM225747	control	Temporal cortex
Webster	GSE15222	GSM388383	AD	Unknown cortex
Webster	GSE15222	GSM225748	control	Temporal cortex
Webster	GSE15222	GSM388384	AD	Unknown cortex
Webster	GSE15222	GSM225749	control	Temporal cortex
Webster	GSE15222	GSM225751	control	Temporal cortex
Webster	GSE15222	GSM225752	control	Temporal cortex
Webster	GSE15222	GSM388302	AD	Unknown cortex
Webster	GSE15222	GSM225753	control	Temporal cortex
Webster	GSE15222	GSM388303	AD	Unknown cortex
Webster	GSE15222	GSM225754	control	Temporal cortex
Webster	GSE15222	GSM388285	AD	Unknown cortex
Webster	GSE15222	GSM388298	AD	Unknown cortex
Webster	GSE15222	GSM225755	control	Temporal cortex
Webster	GSE15222	GSM388287	AD	Unknown cortex
Webster	GSE15222	GSM225756	control	Temporal cortex
Webster	GSE15222	GSM388288	AD	Unknown cortex
Webster	GSE15222	GSM225757	control	Temporal cortex
Webster	GSE15222	GSM388314	AD	Unknown cortex
Webster	GSE15222	GSM225758	control	Temporal cortex
Webster	GSE15222	GSM388304	AD	Unknown cortex
Webster	GSE15222	GSM388315	AD	Unknown cortex
Webster	GSE15222	GSM225759	control	Temporal cortex
Webster	GSE15222	GSM225760	control	Temporal cortex
Webster	GSE15222	GSM388316	AD	Unknown cortex
Webster	GSE15222	GSM225761	control	Temporal cortex
Webster	GSE15222	GSM225762	control	Temporal cortex
Webster	GSE15222	GSM388317	AD	Unknown cortex
Webster	GSE15222	GSM225763	control	Temporal cortex
Webster	GSE15222	GSM225764	control	Temporal cortex
Webster	GSE15222	GSM388301	AD	Unknown cortex
Webster	GSE15222	GSM225915	control	Temporal cortex
Webster	GSE15222	GSM225916	control	Temporal cortex
Webster	GSE15222	GSM225917	control	Temporal cortex
Webster	GSE15222	GSM388310	AD	Unknown cortex
Webster	GSE15222	GSM225918	control	Temporal cortex
Webster	GSE15222	GSM225919	control	Temporal cortex
Webster	GSE15222	GSM225920	control	Temporal cortex
Webster	GSE15222	GSM388358	AD	Unknown cortex
Webster	GSE15222	GSM225921	control	Temporal cortex
Webster	GSE15222	GSM225922	control	Temporal cortex
Webster	GSE15222	GSM225923	control	Temporal cortex
Webster	GSE15222	GSM225924	control	Temporal cortex
Webster	GSE15222	GSM225925	control	Temporal cortex
Webster	GSE15222	GSM225926	control	Temporal cortex
Webster	GSE15222	GSM388359	AD	Unknown cortex
Webster	GSE15222	GSM225927	control	Temporal cortex
Webster	GSE15222	GSM388360	AD	Unknown cortex
Webster	GSE15222	GSM225928	control	Temporal cortex
Webster	GSE15222	GSM225929	control	Temporal cortex
Webster	GSE15222	GSM225930	control	Temporal cortex
Webster	GSE15222	GSM225931	control	Temporal cortex
Webster	GSE15222	GSM388361	AD	Unknown cortex
Webster	GSE15222	GSM388326	AD	Unknown cortex
Webster	GSE15222	GSM388325	AD	Unknown cortex
Webster	GSE15222	GSM225932	control	Temporal cortex
Webster	GSE15222	GSM225933	control	Temporal cortex
Webster	GSE15222	GSM225934	control	Temporal cortex
Webster	GSE15222	GSM225935	control	Temporal cortex
Webster	GSE15222	GSM388319	AD	Unknown cortex
Webster	GSE15222	GSM225936	control	Temporal cortex
Webster	GSE15222	GSM225937	control	Temporal cortex
Webster	GSE15222	GSM225938	control	Temporal cortex
Webster	GSE15222	GSM388374	AD	Unknown cortex
Webster	GSE15222	GSM225939	control	Temporal cortex
Webster	GSE15222	GSM388320	AD	Unknown cortex
Webster	GSE15222	GSM225940	control	Temporal cortex
Webster	GSE15222	GSM225941	control	Frontal cortex
Webster	GSE15222	GSM388259	AD	Unknown cortex
Webster	GSE15222	GSM225942	control	Frontal cortex
Webster	GSE15222	GSM388321	AD	Unknown cortex
Webster	GSE15222	GSM388331	AD	Unknown cortex
Webster	GSE15222	GSM225943	control	Frontal cortex
Webster	GSE15222	GSM388372	AD	Unknown cortex
Webster	GSE15222	GSM225944	control	Frontal cortex
Webster	GSE15222	GSM388373	AD	Unknown cortex
Webster	GSE15222	GSM225945	control	Temporal cortex
Webster	GSE15222	GSM388289	AD	Unknown cortex
Webster	GSE15222	GSM225946	control	Temporal cortex
Webster	GSE15222	GSM388290	AD	Unknown cortex
Webster	GSE15222	GSM388291	AD	Unknown cortex
Webster	GSE15222	GSM225947	control	Temporal cortex
Webster	GSE15222	GSM388292	AD	Unknown cortex
Webster	GSE15222	GSM388362	AD	Unknown cortex
Webster	GSE15222	GSM388363	AD	Unknown cortex
Webster	GSE15222	GSM225948	control	Temporal cortex
Webster	GSE15222	GSM388364	AD	Unknown cortex
Webster	GSE15222	GSM225949	control	Frontal cortex
Webster	GSE15222	GSM225950	control	Frontal cortex
Webster	GSE15222	GSM388323	AD	Unknown cortex
Webster	GSE15222	GSM388324	AD	Unknown cortex
Webster	GSE15222	GSM225951	control	Frontal cortex
Webster	GSE15222	GSM388332	AD	Unknown cortex
Webster	GSE15222	GSM225952	control	Frontal cortex
Webster	GSE15222	GSM388330	AD	Unknown cortex
Webster	GSE15222	GSM225953	control	Frontal cortex
Webster	GSE15222	GSM225954	control	Frontal cortex
Webster	GSE15222	GSM225955	control	Frontal cortex
Webster	GSE15222	GSM225956	control	Frontal cortex
Webster	GSE15222	GSM225957	control	Frontal cortex
Webster	GSE15222	GSM225958	control	Frontal cortex
Webster	GSE15222	GSM225959	control	Frontal cortex
Webster	GSE15222	GSM225961	control	Frontal cortex
Webster	GSE15222	GSM225962	control	Temporal cortex
Webster	GSE15222	GSM225963	control	Frontal temporal cortex
Webster	GSE15222	GSM225964	control	Frontal temporal cortex
Webster	GSE15222	GSM225965	control	Frontal cortex
Webster	GSE15222	GSM226034	control	Frontal cortex
Webster	GSE15222	GSM226035	control	Parietal cortex
Webster	GSE15222	GSM226037	control	Frontal cortex
Webster	GSE15222	GSM226038	control	Frontal temporal cortex
Webster	GSE15222	GSM226039	control	Frontal cortex
Webster	GSE15222	GSM226040	control	Unknown cortex
Webster	GSE15222	GSM388264	AD	Unknown cortex
Webster	GSE15222	GSM226041	control	Unknown cortex
Webster	GSE15222	GSM388265	AD	Unknown cortex
Webster	GSE15222	GSM226042	control	Unknown cortex
Webster	GSE15222	GSM388254	AD	Unknown cortex
Webster	GSE15222	GSM226044	control	Unknown cortex
Webster	GSE15222	GSM226045	control	Unknown cortex
Webster	GSE15222	GSM388255	AD	Unknown cortex
Webster	GSE15222	GSM226046	control	Unknown cortex
Webster	GSE15222	GSM226047	control	Frontal cortex
Webster	GSE15222	GSM388340	AD	Unknown cortex
Webster	GSE15222	GSM226048	control	Frontal cortex
Webster	GSE15222	GSM388341	AD	Unknown cortex
Webster	GSE15222	GSM388342	AD	Unknown cortex
Webster	GSE15222	GSM388246	AD	Unknown cortex
Webster	GSE15222	GSM226049	control	Frontal cortex
Webster	GSE15222	GSM226050	control	Frontal cortex
Webster	GSE15222	GSM226051	control	Frontal cortex
Webster	GSE15222	GSM388247	AD	Unknown cortex
Webster	GSE15222	GSM226052	control	Frontal cortex
Webster	GSE15222	GSM388375	AD	Unknown cortex
Webster	GSE15222	GSM226053	control	Frontal cortex
Webster	GSE15222	GSM226055	control	Frontal cortex
Webster	GSE15222	GSM388248	AD	Unknown cortex
Webster	GSE15222	GSM226056	control	Frontal cortex
Webster	GSE15222	GSM388249	AD	Unknown cortex
Webster	GSE15222	GSM388262	AD	Unknown cortex
Webster	GSE15222	GSM226082	control	Frontal cortex
Webster	GSE15222	GSM388263	AD	Unknown cortex
Webster	GSE15222	GSM226145	control	Frontal cortex
Webster	GSE15222	GSM226146	control	Frontal cortex
Webster	GSE15222	GSM388311	AD	Unknown cortex
Webster	GSE15222	GSM226147	control	Frontal cortex
Webster	GSE15222	GSM226148	control	Frontal cortex
Webster	GSE15222	GSM226149	control	Temporal cortex
Webster	GSE15222	GSM226150	control	Temporal cortex
Webster	GSE15222	GSM226151	control	Temporal cortex
Webster	GSE15222	GSM226154	control	Temporal cortex
Webster	GSE15222	GSM226155	control	Temporal cortex
Webster	GSE15222	GSM226156	control	Temporal cortex
Webster	GSE15222	GSM388256	AD	Unknown cortex
Webster	GSE15222	GSM226157	control	Temporal cortex
Webster	GSE15222	GSM388257	AD	Unknown cortex
Webster	GSE15222	GSM388322	AD	Unknown cortex
Webster	GSE15222	GSM226158	control	Temporal cortex
Webster	GSE15222	GSM388277	AD	Unknown cortex
Webster	GSE15222	GSM226159	control	Temporal cortex
Webster	GSE15222	GSM388260	AD	Unknown cortex
Webster	GSE15222	GSM226160	control	Temporal cortex
Webster	GSE15222	GSM226162	control	Temporal cortex
Webster	GSE15222	GSM226163	control	Temporal cortex
Webster	GSE15222	GSM388278	AD	Unknown cortex
Webster	GSE15222	GSM388279	AD	Unknown cortex
Webster	GSE15222	GSM226164	control	Temporal cortex
Webster	GSE15222	GSM388369	AD	Unknown cortex
Webster	GSE15222	GSM388371	AD	Unknown cortex
Webster	GSE15222	GSM226165	control	Temporal cortex
Webster	GSE15222	GSM388269	AD	Unknown cortex
Webster	GSE15222	GSM226167	control	Parietal cortex
Webster	GSE15222	GSM388270	AD	Unknown cortex
Webster	GSE15222	GSM388271	AD	Unknown cortex
Webster	GSE15222	GSM226168	control	Parietal cortex
Webster	GSE15222	GSM388217	AD	Unknown cortex
Webster	GSE15222	GSM388370	AD	Unknown cortex
Webster	GSE15222	GSM388295	AD	Unknown cortex
Webster	GSE15222	GSM388296	AD	Unknown cortex
Webster	GSE15222	GSM388297	AD	Unknown cortex
Webster	GSE15222	GSM388286	AD	Unknown cortex
Webster	GSE15222	GSM388299	AD	Unknown cortex
Webster	GSE15222	GSM388300	AD	Unknown cortex
Webster	GSE15222	GSM388386	AD	Unknown cortex
Webster	GSE15222	GSM388387	AD	Unknown cortex
Webster	GSE15222	GSM388388	AD	Unknown cortex
Webster	GSE15222	GSM388382	AD	Unknown cortex
Webster	GSE15222	GSM388365	AD	Unknown cortex
Webster	GSE15222	GSM388366	AD	Unknown cortex
Webster	GSE15222	GSM388367	AD	Unknown cortex
Webster	GSE15222	GSM388368	AD	Unknown cortex
Webster	GSE15222	GSM388345	AD	Unknown cortex
Webster	GSE15222	GSM388347	AD	Unknown cortex
Webster	GSE15222	GSM388312	AD	Unknown cortex
Webster	GSE15222	GSM388313	AD	Unknown cortex
Webster	GSE15222	GSM388333	AD	Unknown cortex
Webster	GSE15222	GSM388233	AD	Unknown cortex
Webster	GSE15222	GSM388234	AD	Unknown cortex
Webster	GSE15222	GSM388355	AD	Unknown cortex
Webster	GSE15222	GSM388232	AD	Unknown cortex
Webster	GSE15222	GSM388261	AD	Unknown cortex
Webster	GSE15222	GSM388306	AD	Unknown cortex
Webster	GSE15222	GSM388397	AD	Unknown cortex
Webster	GSE15222	GSM388339	AD	Unknown cortex
Webster	GSE15222	GSM388350	AD	Unknown cortex
Webster	GSE15222	GSM388348	AD	Unknown cortex
Webster	GSE15222	GSM388396	AD	Unknown cortex
Webster	GSE15222	GSM388354	AD	Unknown cortex
Webster	GSE15222	GSM388390	AD	Unknown cortex
Webster	GSE15222	GSM388305	AD	Unknown cortex
Webster	GSE15222	GSM388266	AD	Unknown cortex
Webster	GSE15222	GSM388231	AD	Unknown cortex
Webster	GSE15222	GSM388223	AD	Unknown cortex
Webster	GSE15222	GSM388349	AD	Unknown cortex
Webster	GSE15222	GSM388318	AD	Unknown cortex
Webster	GSE15222	GSM388328	AD	Unknown cortex
Webster	GSE15222	GSM388329	AD	Unknown cortex
Webster	GSE15222	GSM388334	AD	Unknown cortex
Webster	GSE15222	GSM388335	AD	Unknown cortex
Webster	GSE15222	GSM388308	AD	Unknown cortex
Webster	GSE15222	GSM388219	AD	Unknown cortex
Webster	GSE15222	GSM388274	AD	Unknown cortex
Webster	GSE15222	GSM388275	AD	Unknown cortex
Webster	GSE15222	GSM388273	AD	Unknown cortex
Webster	GSE15222	GSM388276	AD	Unknown cortex
Webster	GSE15222	GSM388226	AD	Unknown cortex
Webster	GSE15222	GSM388307	AD	Unknown cortex
Webster	GSE15222	GSM388282	AD	Unknown cortex
Webster	GSE15222	GSM388258	AD	Unknown cortex
Webster	GSE15222	GSM388281	AD	Unknown cortex
Webster	GSE15222	GSM388284	AD	Unknown cortex
Webster	GSE15222	GSM388268	AD	Unknown cortex
Webster	GSE15222	GSM388377	AD	Unknown cortex
Webster	GSE15222	GSM388251	AD	Unknown cortex
Webster	GSE15222	GSM388380	AD	Unknown cortex
Webster	GSE15222	GSM388381	AD	Unknown cortex
Webster	GSE15222	GSM388225	AD	Unknown cortex
Webster	GSE15222	GSM388253	AD	Unknown cortex
Webster	GSE15222	GSM388267	AD	Unknown cortex
Webster	GSE15222	GSM388376	AD	Unknown cortex
Webster	GSE15222	GSM388224	AD	Unknown cortex
Webster	GSE15222	GSM388343	AD	Unknown cortex
Webster	GSE15222	GSM388250	AD	Unknown cortex
Webster	GSE15222	GSM388378	AD	Unknown cortex
Webster	GSE15222	GSM388379	AD	Unknown cortex
Webster	GSE15222	GSM388252	AD	Unknown cortex
Webster	GSE15222	GSM388346	AD	Unknown cortex
Grunblatt	GSE20333	GSM509547	control	Substantia nigra
Grunblatt	GSE20333	GSM509548	control	Substantia nigra
Grunblatt	GSE20333	GSM509549	control	Substantia nigra
Grunblatt	GSE20333	GSM509550	control	Substantia nigra
Grunblatt	GSE20333	GSM509551	control	Substantia nigra
Grunblatt	GSE20333	GSM509552	control	Substantia nigra
Grunblatt	GSE20333	GSM509553	PD	Substantia nigra
Grunblatt	GSE20333	GSM509554	PD	Substantia nigra
Grunblatt	GSE20333	GSM509555	PD	Substantia nigra
Grunblatt	GSE20333	GSM509556	PD	Substantia nigra
Grunblatt	GSE20333	GSM509557	PD	Substantia nigra
Grunblatt	GSE20333	GSM509558	PD	Substantia nigra
Hauser	GSE20164	GSM506013	control	Substantia nigra
Hauser	GSE20164	GSM506014	control	Substantia nigra
Hauser	GSE20164	GSM506015	PD	Substantia nigra
Hauser	GSE20164	GSM506016	PD	Substantia nigra
Hauser	GSE20164	GSM506017	PD	Substantia nigra
Hauser	GSE20164	GSM506018	PD	Substantia nigra
Hauser	GSE20164	GSM506019	control	Substantia nigra
Hauser	GSE20164	GSM506020	control	Substantia nigra
Hauser	GSE20164	GSM506021	PD	Substantia nigra
Hauser	GSE20164	GSM506022	PD	Substantia nigra
Hauser	GSE20164	GSM506023	control	Substantia nigra
Zheng	GSE20163	GSM505996	control	Substantia nigra
Zheng	GSE20163	GSM505997	control	Substantia nigra
Zheng	GSE20163	GSM505998	control	Substantia nigra
Zheng	GSE20163	GSM505999	control	Substantia nigra
Zheng	GSE20163	GSM506000	control	Substantia nigra
Zheng	GSE20163	GSM506001	control	Substantia nigra
Zheng	GSE20163	GSM506002	PD	Substantia nigra
Zheng	GSE20163	GSM506003	control	Substantia nigra
Zheng	GSE20163	GSM506004	PD	Substantia nigra
Zheng	GSE20163	GSM506005	PD	Substantia nigra
Zheng	GSE20163	GSM506006	PD	Substantia nigra
Zheng	GSE20163	GSM506007	control	Substantia nigra
Zheng	GSE20163	GSM506008	control	Substantia nigra
Zheng	GSE20163	GSM506009	PD	Substantia nigra
Zheng	GSE20163	GSM506010	PD	Substantia nigra
Zheng	GSE20163	GSM506011	PD	Substantia nigra
Zheng	GSE20163	GSM506012	PD	Substantia nigra
Moran	GSE8397	GSM208630	control	Lateral substantia nigra
Moran	GSE8397	GSM208631	control	Lateral substantia nigra
Moran	GSE8397	GSM208632	control	Lateral substantia nigra
Moran	GSE8397	GSM208633	control	Lateral substantia nigra
Moran	GSE8397	GSM208634	control	Lateral substantia nigra
Moran	GSE8397	GSM208635	control	Lateral substantia nigra
Moran	GSE8397	GSM208636	PD	Lateral substantia nigra
Moran	GSE8397	GSM208637	PD	Lateral substantia nigra
Moran	GSE8397	GSM208638	PD	Lateral substantia nigra
Moran	GSE8397	GSM208639	PD	Lateral substantia nigra
Moran	GSE8397	GSM208640	PD	Lateral substantia nigra
Moran	GSE8397	GSM208641	PD	Lateral substantia nigra
Moran	GSE8397	GSM208642	PD	Lateral substantia nigra
Moran	GSE8397	GSM208643	PD	Lateral substantia nigra
Moran	GSE8397	GSM208644	PD	Lateral substantia nigra
Moran	GSE8397	GSM208645	control	Lateral substantia nigra
Roth	GSE7307	GSM175846	control	Putamen
Roth	GSE7307	GSM175847	control	Putamen
Roth	GSE7307	GSM175848	control	Putamen
Roth	GSE7307	GSM176020	control	Putamen
Roth	GSE7307	GSM176046	control	Putamen
Roth	GSE7307	GSM176150	control	Putamen
Roth	GSE7307	GSM176151	control	Putamen
Roth	GSE7307	GSM176152	control	Putamen
Roth	GSE7307	GSM176169	control	Putamen
Roth	GSE7307	GSM176356	PD	Putamen
Roth	GSE7307	GSM176359	PD	Putamen
Roth	GSE7307	GSM176361	PD	Putamen
Roth	GSE7307	GSM176362	PD	Putamen
Roth	GSE7307	GSM176367	control	Putamen
Roth	GSE7307	GSM176371	control	Putamen
Roth	GSE7307	GSM176374	control	Putamen
Roth	GSE7307	GSM176377	PD	Putamen
Roth	GSE7307	GSM176380	control	Putamen
Lewandowski	GSE19587	GSM488111	control	Dorsal motor nucleus of the vagus
Lewandowski	GSE19587	GSM488113	control	Dorsal motor nucleus of the vagus
Lewandowski	GSE19587	GSM488115	control	Dorsal motor nucleus of the vagus
Lewandowski	GSE19587	GSM488117	control	Dorsal motor nucleus of the vagus
Lewandowski	GSE19587	GSM488119	PD	Dorsal motor nucleus of the vagus
Lewandowski	GSE19587	GSM488121	PD	Dorsal motor nucleus of the vagus
Lewandowski	GSE19587	GSM488123	PD	Dorsal motor nucleus of the vagus
Lewandowski	GSE19587	GSM488125	PD	Dorsal motor nucleus of the vagus
Lewandowski	GSE19587	GSM488127	PD	Dorsal motor nucleus of the vagus
Lewandowski	GSE19587	GSM488129	PD	Dorsal motor nucleus of the vagus
Lewandowski	GSE19587	GSM488131	control	Dorsal motor nucleus of the vagus
Blalock	GSE1297	GSM21203	AD	Hippocampus CA1
Blalock	GSE1297	GSM21204	AD	Hippocampus CA1
Blalock	GSE1297	GSM21205	AD	Hippocampus CA1
Blalock	GSE1297	GSM21206	AD	Hippocampus CA1
Blalock	GSE1297	GSM21207	AD	Hippocampus CA1
Blalock	GSE1297	GSM21208	AD	Hippocampus CA1
Blalock	GSE1297	GSM21209	AD	Hippocampus CA1
Blalock	GSE1297	GSM21210	AD	Hippocampus CA1
Blalock	GSE1297	GSM21211	AD	Hippocampus CA1
Blalock	GSE1297	GSM21212	AD	Hippocampus CA1
Blalock	GSE1297	GSM21213	AD	Hippocampus CA1
Blalock	GSE1297	GSM21214	AD	Hippocampus CA1
Blalock	GSE1297	GSM21215	control	Hippocampus CA1
Blalock	GSE1297	GSM21216	AD	Hippocampus CA1
Blalock	GSE1297	GSM21217	control	Hippocampus CA1
Blalock	GSE1297	GSM21218	control	Hippocampus CA1
Blalock	GSE1297	GSM21219	control	Hippocampus CA1
Blalock	GSE1297	GSM21220	control	Hippocampus CA1
Blalock	GSE1297	GSM21221	control	Hippocampus CA1
Blalock	GSE1297	GSM21222	AD	Hippocampus CA1
Blalock	GSE1297	GSM21223	AD	Hippocampus CA1
Blalock	GSE1297	GSM21224	AD	Hippocampus CA1
Blalock	GSE1297	GSM21225	AD	Hippocampus CA1
Blalock	GSE1297	GSM21226	control	Hippocampus CA1
Blalock	GSE1297	GSM21227	AD	Hippocampus CA1
Blalock	GSE1297	GSM21228	AD	Hippocampus CA1
Blalock	GSE1297	GSM21229	AD	Hippocampus CA1
Blalock	GSE1297	GSM21230	AD	Hippocampus CA1
Blalock	GSE1297	GSM21231	control	Hippocampus CA1
Blalock	GSE1297	GSM21232	control	Hippocampus CA1
Blalock	GSE1297	GSM21233	AD	Hippocampus CA1
Bronner	EMEXP2280	H_IB17	FTD_C1	medial temporal lobe
Bronner	EMEXP2280	H_IB18	FTD_C1	medial temporal lobe
Bronner	EMEXP2280	H_IB19	FTD_C1	medial temporal lobe
Bronner	EMEXP2280	H_IB20	FTD_C1	medial temporal lobe
Bronner	EMEXP2280	H_IB21	FTD_C1	medial temporal lobe
Bronner	EMEXP2280	H_IB22	PiD	medial temporal lobe
Bronner	EMEXP2280	H_IB23	PiD	medial temporal lobe
Bronner	EMEXP2280	H_IB24	PiD	medial temporal lobe
Bronner	EMEXP2280	H_IB25	PiD	medial temporal lobe
Bronner	EMEXP2280	H_IB26	PiD	medial temporal lobe
Bronner	EMEXP2280	H_IB27	PSP	medial temporal lobe
Bronner	EMEXP2280	H_IB28	PSP	medial temporal lobe
Bronner	EMEXP2280	H_IB29	PSP	medial temporal lobe
Bronner	EMEXP2280	H_IB30	PSP	medial temporal lobe
Bronner	EMEXP2280	H_IB31	PSP	medial temporal lobe
Bronner	EMEXP2280	H_IB32	AD	medial temporal lobe
Bronner	EMEXP2280	H_IB33	AD	medial temporal lobe
Bronner	EMEXP2280	H_IB34	AD	medial temporal lobe
Bronner	EMEXP2280	H_IB35	AD	medial temporal lobe
Bronner	EMEXP2280	H_IB36	AD	medial temporal lobe
Bronner	EMEXP2280	H_IB37	control	medial temporal lobe
Bronner	EMEXP2280	H_IB38	control	medial temporal lobe
Bronner	EMEXP2280	H_IB39	control	medial temporal lobe
Bronner	EMEXP2280	H_IB40	control	medial temporal lobe
Bronner	EMEXP2280	H_IB41	control	medial temporal lobe
Chen-Plotkin	GSE13162	GSM329660	control	frontal cortex
Chen-Plotkin	GSE13162	GSM329663	control	frontal cortex
Chen-Plotkin	GSE13162	GSM329664	control	frontal cortex
Chen-Plotkin	GSE13162	GSM329666	control	frontal cortex
Chen-Plotkin	GSE13162	GSM329667	control	frontal cortex
Chen-Plotkin	GSE13162	GSM329670	control	frontal cortex
Chen-Plotkin	GSE13162	GSM329672	control	frontal cortex
Chen-Plotkin	GSE13162	GSM329674	control	frontal cortex
Chen-Plotkin	GSE13162	GSM329677	FTLD_U_GRNpos	frontal cortex
Chen-Plotkin	GSE13162	GSM329679	FTLD_U_GRNpos	frontal cortex
Chen-Plotkin	GSE13162	GSM329681	FTLD_U_GRNpos	frontal cortex
Chen-Plotkin	GSE13162	GSM329683	FTLD_U_GRNpos	frontal cortex
Chen-Plotkin	GSE13162	GSM329686	FTLD_U_GRNpos	frontal cortex
Chen-Plotkin	GSE13162	GSM329689	FTLD_U_GRNpos	frontal cortex
Chen-Plotkin	GSE13162	GSM329692	FTLD_U_GRNneg	frontal cortex
Chen-Plotkin	GSE13162	GSM329694	FTLD_U_GRNneg	frontal cortex
Chen-Plotkin	GSE13162	GSM329697	FTLD_U_GRNneg	frontal cortex
Chen-Plotkin	GSE13162	GSM329700	FTLD_U_GRNneg	frontal cortex
Chen-Plotkin	GSE13162	GSM329703	FTLD_U_GRNneg	frontal cortex
Chen-Plotkin	GSE13162	GSM329704	FTLD_U_GRNneg	frontal cortex
Chen-Plotkin	GSE13162	GSM329707	FTLD_U_GRNneg	frontal cortex
Chen-Plotkin	GSE13162	GSM329709	FTLD_U_GRNneg	frontal cortex
Chen-Plotkin	GSE13162	GSM329711	FTLD_U_GRNneg	frontal cortex
Chen-Plotkin	GSE13162	GSM329714	FTLD_U_GRNneg	frontal cortex
Zheng	GSE20146	GSM505256	PD	Globus pallidus interna
Zheng	GSE20146	GSM505257	control	Globus pallidus interna
Zheng	GSE20146	GSM505258	control	Globus pallidus interna
Zheng	GSE20146	GSM505259	control	Globus pallidus interna
Zheng	GSE20146	GSM505260	PD	Globus pallidus interna
Zheng	GSE20146	GSM505261	PD	Globus pallidus interna
Zheng	GSE20146	GSM505262	control	Globus pallidus interna
Zheng	GSE20146	GSM505263	control	Globus pallidus interna
Zheng	GSE20146	GSM505264	control	Globus pallidus interna
Zheng	GSE20146	GSM505265	PD	Globus pallidus interna
Zheng	GSE20146	GSM505266	control	Globus pallidus interna
Zheng	GSE20146	GSM505267	PD	Globus pallidus interna
Zheng	GSE20146	GSM505268	control	Globus pallidus interna
Zheng	GSE20146	GSM505269	PD	Globus pallidus interna
Zheng	GSE20146	GSM505270	PD	Globus pallidus interna
Zheng	GSE20146	GSM505271	control	Globus pallidus interna
Zheng	GSE20146	GSM505281	control	Globus pallidus interna
Zheng	GSE20146	GSM505282	PD	Globus pallidus interna
Zheng	GSE20146	GSM505283	PD	Globus pallidus interna
Zheng	GSE20146	GSM505284	PD	Globus pallidus interna
Lu	GSE1572	GSM27015	normal aging	Frontal cortex
Lu	GSE1572	GSM27016	normal aging	Frontal cortex
Lu	GSE1572	GSM27017	normal aging	Frontal cortex
Lu	GSE1572	GSM27018	normal aging	Frontal cortex
Lu	GSE1572	GSM27019	normal aging	Frontal cortex
Lu	GSE1572	GSM27020	normal aging	Frontal cortex
Lu	GSE1572	GSM27021	normal aging	Frontal cortex
Lu	GSE1572	GSM27022	normal aging	Frontal cortex
Lu	GSE1572	GSM27023	normal aging	Frontal cortex
Lu	GSE1572	GSM27024	normal aging	Frontal cortex
Lu	GSE1572	GSM27025	normal aging	Frontal cortex
Lu	GSE1572	GSM27026	normal aging	Frontal cortex
Lu	GSE1572	GSM27027	normal aging	Frontal cortex
Lu	GSE1572	GSM27028	normal aging	Frontal cortex
Lu	GSE1572	GSM27029	normal aging	Frontal cortex
Lu	GSE1572	GSM27030	normal aging	Frontal cortex
Lu	GSE1572	GSM27031	normal aging	Frontal cortex
Lu	GSE1572	GSM27032	normal aging	Frontal cortex
Lu	GSE1572	GSM27033	normal aging	Frontal cortex
Lu	GSE1572	GSM27034	normal aging	Frontal cortex
Lu	GSE1572	GSM27035	normal aging	Frontal cortex
Lu	GSE1572	GSM27036	normal aging	Frontal cortex
Lu	GSE1572	GSM27037	normal aging	Frontal cortex
Lu	GSE1572	GSM27038	normal aging	Frontal cortex
Lu	GSE1572	GSM27039	normal aging	Frontal cortex
Lu	GSE1572	GSM27040	normal aging	Frontal cortex
Lu	GSE1572	GSM27041	normal aging	Frontal cortex
Lu	GSE1572	GSM27042	normal aging	Frontal cortex
Lu	GSE1572	GSM27043	normal aging	Frontal cortex
Lu	GSE1572	GSM27044	normal aging	Frontal cortex
Berchtold	GSE11882	GSM300168	normal aging	Hippocampus
Berchtold	GSE11882	GSM300169	normal aging	Hippocampus
Berchtold	GSE11882	GSM300170	normal aging	Hippocampus
Berchtold	GSE11882	GSM300171	normal aging	Hippocampus
Berchtold	GSE11882	GSM300172	normal aging	Hippocampus
Berchtold	GSE11882	GSM300174	normal aging	Hippocampus
Berchtold	GSE11882	GSM300178	normal aging	Hippocampus
Berchtold	GSE11882	GSM300182	normal aging	Hippocampus
Berchtold	GSE11882	GSM300185	normal aging	Hippocampus
Berchtold	GSE11882	GSM300187	normal aging	Hippocampus
Berchtold	GSE11882	GSM300190	normal aging	Hippocampus
Berchtold	GSE11882	GSM300193	normal aging	Hippocampus
Berchtold	GSE11882	GSM300197	normal aging	Hippocampus
Berchtold	GSE11882	GSM300205	normal aging	Hippocampus
Berchtold	GSE11882	GSM300209	normal aging	Hippocampus
Berchtold	GSE11882	GSM300215	normal aging	Hippocampus
Berchtold	GSE11882	GSM300219	normal aging	Hippocampus
Berchtold	GSE11882	GSM300223	normal aging	Hippocampus
Berchtold	GSE11882	GSM300227	normal aging	Hippocampus
Berchtold	GSE11882	GSM300231	normal aging	Hippocampus
Berchtold	GSE11882	GSM300235	normal aging	Hippocampus
Berchtold	GSE11882	GSM300239	normal aging	Hippocampus
Berchtold	GSE11882	GSM300243	normal aging	Hippocampus
Berchtold	GSE11882	GSM300255	normal aging	Hippocampus
Berchtold	GSE11882	GSM300262	normal aging	Hippocampus
Berchtold	GSE11882	GSM300268	normal aging	Hippocampus
Berchtold	GSE11882	GSM300272	normal aging	Hippocampus
Berchtold	GSE11882	GSM300276	normal aging	Hippocampus
Berchtold	GSE11882	GSM300280	normal aging	Hippocampus
Berchtold	GSE11882	GSM300286	normal aging	Hippocampus
Berchtold	GSE11882	GSM300290	normal aging	Hippocampus
Berchtold	GSE11882	GSM300294	normal aging	Hippocampus
Berchtold	GSE11882	GSM300298	normal aging	Hippocampus
Berchtold	GSE11882	GSM300301	normal aging	Hippocampus
Berchtold	GSE11882	GSM300305	normal aging	Hippocampus
Berchtold	GSE11882	GSM300309	normal aging	Hippocampus
Berchtold	GSE11882	GSM300313	normal aging	Hippocampus
Berchtold	GSE11882	GSM300317	normal aging	Hippocampus
Berchtold	GSE11882	GSM300321	normal aging	Hippocampus
Berchtold	GSE11882	GSM300325	normal aging	Hippocampus
Berchtold	GSE11882	GSM300329	normal aging	Hippocampus
Berchtold	GSE11882	GSM300333	normal aging	Hippocampus
Berchtold	GSE11882	GSM300339	normal aging	Hippocampus
Colantuoni	GSE30272	GSM750020	normal aging	Dorsolateral prefrontal cortex
Colantuoni	GSE30272	GSM750021	normal aging	Dorsolateral prefrontal cortex
Colantuoni	GSE30272	GSM750022	normal aging	Dorsolateral prefrontal cortex
Colantuoni	GSE30272	GSM750023	normal aging	Dorsolateral prefrontal cortex
Colantuoni	GSE30272	GSM750024	normal aging	Dorsolateral prefrontal cortex
Colantuoni	GSE30272	GSM750025	normal aging	Dorsolateral prefrontal cortex
Colantuoni	GSE30272	GSM750026	normal aging	Dorsolateral prefrontal cortex
Colantuoni	GSE30272	GSM750027	normal aging	Dorsolateral prefrontal cortex
Colantuoni	GSE30272	GSM750028	normal aging	Dorsolateral prefrontal cortex
Colantuoni	GSE30272	GSM750029	normal aging	Dorsolateral prefrontal cortex
Colantuoni	GSE30272	GSM750030	normal aging	Dorsolateral prefrontal cortex
Colantuoni	GSE30272	GSM750031	normal aging	Dorsolateral prefrontal cortex
Colantuoni	GSE30272	GSM750032	normal aging	Dorsolateral prefrontal cortex
Colantuoni	GSE30272	GSM750033	normal aging	Dorsolateral prefrontal cortex
Colantuoni	GSE30272	GSM750034	normal aging	Dorsolateral prefrontal cortex
Colantuoni	GSE30272	GSM750035	normal aging	Dorsolateral prefrontal cortex
Colantuoni	GSE30272	GSM750036	normal aging	Dorsolateral prefrontal cortex
Colantuoni	GSE30272	GSM750037	normal aging	Dorsolateral prefrontal cortex
Colantuoni	GSE30272	GSM750038	normal aging	Dorsolateral prefrontal cortex
Colantuoni	GSE30272	GSM750039	normal aging	Dorsolateral prefrontal cortex
Colantuoni	GSE30272	GSM750040	normal aging	Dorsolateral prefrontal cortex
Colantuoni	GSE30272	GSM750041	normal aging	Dorsolateral prefrontal cortex
Colantuoni	GSE30272	GSM750042	normal aging	Dorsolateral prefrontal cortex
Colantuoni	GSE30272	GSM750043	normal aging	Dorsolateral prefrontal cortex
Colantuoni	GSE30272	GSM750044	normal aging	Dorsolateral prefrontal cortex
Colantuoni	GSE30272	GSM750045	normal aging	Dorsolateral prefrontal cortex
Colantuoni	GSE30272	GSM750046	normal aging	Dorsolateral prefrontal cortex
Colantuoni	GSE30272	GSM750047	normal aging	Dorsolateral prefrontal cortex
Colantuoni	GSE30272	GSM750048	normal aging	Dorsolateral prefrontal cortex
Colantuoni	GSE30272	GSM750049	normal aging	Dorsolateral prefrontal cortex
Colantuoni	GSE30272	GSM750050	normal aging	Dorsolateral prefrontal cortex
Colantuoni	GSE30272	GSM750051	normal aging	Dorsolateral prefrontal cortex
Colantuoni	GSE30272	GSM750052	normal aging	Dorsolateral prefrontal cortex
Colantuoni	GSE30272	GSM750053	normal aging	Dorsolateral prefrontal cortex
Colantuoni	GSE30272	GSM750054	normal aging	Dorsolateral prefrontal cortex
Colantuoni	GSE30272	GSM750055	normal aging	Dorsolateral prefrontal cortex
Colantuoni	GSE30272	GSM750056	normal aging	Dorsolateral prefrontal cortex
Colantuoni	GSE30272	GSM750057	normal aging	Dorsolateral prefrontal cortex
Colantuoni	GSE30272	GSM750058	normal aging	Dorsolateral prefrontal cortex
Colantuoni	GSE30272	GSM750059	normal aging	Dorsolateral prefrontal cortex
Colantuoni	GSE30272	GSM750060	normal aging	Dorsolateral prefrontal cortex
Colantuoni	GSE30272	GSM750061	normal aging	Dorsolateral prefrontal cortex
Colantuoni	GSE30272	GSM750062	normal aging	Dorsolateral prefrontal cortex
Colantuoni	GSE30272	GSM750063	normal aging	Dorsolateral prefrontal cortex
Colantuoni	GSE30272	GSM750064	normal aging	Dorsolateral prefrontal cortex
Colantuoni	GSE30272	GSM750065	normal aging	Dorsolateral prefrontal cortex
Colantuoni	GSE30272	GSM750066	normal aging	Dorsolateral prefrontal cortex
Colantuoni	GSE30272	GSM750067	normal aging	Dorsolateral prefrontal cortex
Colantuoni	GSE30272	GSM750068	normal aging	Dorsolateral prefrontal cortex
Colantuoni	GSE30272	GSM750069	normal aging	Dorsolateral prefrontal cortex
Colantuoni	GSE30272	GSM750070	normal aging	Dorsolateral prefrontal cortex
Colantuoni	GSE30272	GSM750071	normal aging	Dorsolateral prefrontal cortex
Colantuoni	GSE30272	GSM750072	normal aging	Dorsolateral prefrontal cortex
Colantuoni	GSE30272	GSM750073	normal aging	Dorsolateral prefrontal cortex
Colantuoni	GSE30272	GSM750074	normal aging	Dorsolateral prefrontal cortex
Colantuoni	GSE30272	GSM750075	normal aging	Dorsolateral prefrontal cortex
Colantuoni	GSE30272	GSM750076	normal aging	Dorsolateral prefrontal cortex
Colantuoni	GSE30272	GSM750077	normal aging	Dorsolateral prefrontal cortex
Colantuoni	GSE30272	GSM750078	normal aging	Dorsolateral prefrontal cortex
Colantuoni	GSE30272	GSM750079	normal aging	Dorsolateral prefrontal cortex
Colantuoni	GSE30272	GSM750080	normal aging	Dorsolateral prefrontal cortex
Colantuoni	GSE30272	GSM750081	normal aging	Dorsolateral prefrontal cortex
Colantuoni	GSE30272	GSM750082	normal aging	Dorsolateral prefrontal cortex
Colantuoni	GSE30272	GSM750083	normal aging	Dorsolateral prefrontal cortex
Colantuoni	GSE30272	GSM750084	normal aging	Dorsolateral prefrontal cortex
Colantuoni	GSE30272	GSM750085	normal aging	Dorsolateral prefrontal cortex
Colantuoni	GSE30272	GSM750086	normal aging	Dorsolateral prefrontal cortex
Colantuoni	GSE30272	GSM750087	normal aging	Dorsolateral prefrontal cortex
Colantuoni	GSE30272	GSM750088	normal aging	Dorsolateral prefrontal cortex
Colantuoni	GSE30272	GSM750089	normal aging	Dorsolateral prefrontal cortex
Colantuoni	GSE30272	GSM750090	normal aging	Dorsolateral prefrontal cortex
Colantuoni	GSE30272	GSM750091	normal aging	Dorsolateral prefrontal cortex
Colantuoni	GSE30272	GSM750092	normal aging	Dorsolateral prefrontal cortex
Colantuoni	GSE30272	GSM750093	normal aging	Dorsolateral prefrontal cortex
Colantuoni	GSE30272	GSM750094	normal aging	Dorsolateral prefrontal cortex
Colantuoni	GSE30272	GSM750095	normal aging	Dorsolateral prefrontal cortex
Colantuoni	GSE30272	GSM750096	normal aging	Dorsolateral prefrontal cortex
Colantuoni	GSE30272	GSM750097	normal aging	Dorsolateral prefrontal cortex
Colantuoni	GSE30272	GSM750098	normal aging	Dorsolateral prefrontal cortex
Colantuoni	GSE30272	GSM750099	normal aging	Dorsolateral prefrontal cortex
Colantuoni	GSE30272	GSM750100	normal aging	Dorsolateral prefrontal cortex
Colantuoni	GSE30272	GSM750101	normal aging	Dorsolateral prefrontal cortex
Colantuoni	GSE30272	GSM750102	normal aging	Dorsolateral prefrontal cortex
Colantuoni	GSE30272	GSM750103	normal aging	Dorsolateral prefrontal cortex
Colantuoni	GSE30272	GSM750104	normal aging	Dorsolateral prefrontal cortex
Colantuoni	GSE30272	GSM750105	normal aging	Dorsolateral prefrontal cortex
Colantuoni	GSE30272	GSM750106	normal aging	Dorsolateral prefrontal cortex
Colantuoni	GSE30272	GSM750107	normal aging	Dorsolateral prefrontal cortex
Colantuoni	GSE30272	GSM750108	normal aging	Dorsolateral prefrontal cortex
Colantuoni	GSE30272	GSM750109	normal aging	Dorsolateral prefrontal cortex
Colantuoni	GSE30272	GSM750110	normal aging	Dorsolateral prefrontal cortex
Colantuoni	GSE30272	GSM750111	normal aging	Dorsolateral prefrontal cortex
Colantuoni	GSE30272	GSM750112	normal aging	Dorsolateral prefrontal cortex
Colantuoni	GSE30272	GSM750113	normal aging	Dorsolateral prefrontal cortex
Colantuoni	GSE30272	GSM750114	normal aging	Dorsolateral prefrontal cortex
Colantuoni	GSE30272	GSM750115	normal aging	Dorsolateral prefrontal cortex
Colantuoni	GSE30272	GSM750116	normal aging	Dorsolateral prefrontal cortex
Colantuoni	GSE30272	GSM750117	normal aging	Dorsolateral prefrontal cortex
Colantuoni	GSE30272	GSM750118	normal aging	Dorsolateral prefrontal cortex
Colantuoni	GSE30272	GSM750119	normal aging	Dorsolateral prefrontal cortex
Colantuoni	GSE30272	GSM750120	normal aging	Dorsolateral prefrontal cortex
Colantuoni	GSE30272	GSM750121	normal aging	Dorsolateral prefrontal cortex
Colantuoni	GSE30272	GSM750122	normal aging	Dorsolateral prefrontal cortex
Colantuoni	GSE30272	GSM750123	normal aging	Dorsolateral prefrontal cortex
Colantuoni	GSE30272	GSM750124	normal aging	Dorsolateral prefrontal cortex
Colantuoni	GSE30272	GSM750125	normal aging	Dorsolateral prefrontal cortex
Colantuoni	GSE30272	GSM750126	normal aging	Dorsolateral prefrontal cortex
Colantuoni	GSE30272	GSM750127	normal aging	Dorsolateral prefrontal cortex
Colantuoni	GSE30272	GSM750128	normal aging	Dorsolateral prefrontal cortex
Colantuoni	GSE30272	GSM750129	normal aging	Dorsolateral prefrontal cortex
Colantuoni	GSE30272	GSM750130	normal aging	Dorsolateral prefrontal cortex
Colantuoni	GSE30272	GSM750131	normal aging	Dorsolateral prefrontal cortex
Colantuoni	GSE30272	GSM750132	normal aging	Dorsolateral prefrontal cortex
Colantuoni	GSE30272	GSM750133	normal aging	Dorsolateral prefrontal cortex
Colantuoni	GSE30272	GSM750134	normal aging	Dorsolateral prefrontal cortex
Colantuoni	GSE30272	GSM750135	normal aging	Dorsolateral prefrontal cortex
Colantuoni	GSE30272	GSM750136	normal aging	Dorsolateral prefrontal cortex
Colantuoni	GSE30272	GSM750137	normal aging	Dorsolateral prefrontal cortex
Colantuoni	GSE30272	GSM750138	normal aging	Dorsolateral prefrontal cortex
Colantuoni	GSE30272	GSM750139	normal aging	Dorsolateral prefrontal cortex
Colantuoni	GSE30272	GSM750140	normal aging	Dorsolateral prefrontal cortex
Colantuoni	GSE30272	GSM750141	normal aging	Dorsolateral prefrontal cortex
Colantuoni	GSE30272	GSM750142	normal aging	Dorsolateral prefrontal cortex
Colantuoni	GSE30272	GSM750143	normal aging	Dorsolateral prefrontal cortex
Colantuoni	GSE30272	GSM750144	normal aging	Dorsolateral prefrontal cortex
Colantuoni	GSE30272	GSM750145	normal aging	Dorsolateral prefrontal cortex
Colantuoni	GSE30272	GSM750146	normal aging	Dorsolateral prefrontal cortex
Colantuoni	GSE30272	GSM750147	normal aging	Dorsolateral prefrontal cortex
Colantuoni	GSE30272	GSM750148	normal aging	Dorsolateral prefrontal cortex
Colantuoni	GSE30272	GSM750149	normal aging	Dorsolateral prefrontal cortex
Colantuoni	GSE30272	GSM750150	normal aging	Dorsolateral prefrontal cortex
Colantuoni	GSE30272	GSM750151	normal aging	Dorsolateral prefrontal cortex
Colantuoni	GSE30272	GSM750152	normal aging	Dorsolateral prefrontal cortex
Colantuoni	GSE30272	GSM750153	normal aging	Dorsolateral prefrontal cortex
Colantuoni	GSE30272	GSM750154	normal aging	Dorsolateral prefrontal cortex
Colantuoni	GSE30272	GSM750155	normal aging	Dorsolateral prefrontal cortex
Colantuoni	GSE30272	GSM750156	normal aging	Dorsolateral prefrontal cortex
Colantuoni	GSE30272	GSM750157	normal aging	Dorsolateral prefrontal cortex
Colantuoni	GSE30272	GSM750158	normal aging	Dorsolateral prefrontal cortex
Colantuoni	GSE30272	GSM750159	normal aging	Dorsolateral prefrontal cortex
Colantuoni	GSE30272	GSM750160	normal aging	Dorsolateral prefrontal cortex
Colantuoni	GSE30272	GSM750161	normal aging	Dorsolateral prefrontal cortex
Colantuoni	GSE30272	GSM750162	normal aging	Dorsolateral prefrontal cortex
Colantuoni	GSE30272	GSM750163	normal aging	Dorsolateral prefrontal cortex
Colantuoni	GSE30272	GSM750164	normal aging	Dorsolateral prefrontal cortex
Colantuoni	GSE30272	GSM750165	normal aging	Dorsolateral prefrontal cortex
Colantuoni	GSE30272	GSM750166	normal aging	Dorsolateral prefrontal cortex
Colantuoni	GSE30272	GSM750167	normal aging	Dorsolateral prefrontal cortex

## Sheet: 2
SUPPLEMENTARY TABLE 2 - Gene expression meta-analysis gene list
*positive indicates upregulation in disease state, while negative indicates downregulation in disease state
Gene Symbol	Standardized Mean Difference (Hedge's g Log2 Scale)*	Standard Error	Benjamini-Hochberg FDR
NUPR1	0.959365	0.134341	4.30033e-09
NXT1	0.867107	0.136672	3.99256e-07
MT2A	0.832479	0.157346	4.64249e-05
ITPKB	0.815385	0.208572	0.00379038
MT1X	0.802239	0.119844	6.30851e-08
MT1H	0.793781	0.162219	0.000193812
RASL12	0.793223	0.230335	0.0131408
AEBP1	0.789162	0.178619	0.000847815
MT1F	0.782643	0.175629	0.000743039
HSPB1	0.77554	0.101516	2.53349e-10
TNFRSF1A	0.76847	0.153404	0.000126897
GJA1	0.767003	0.209839	0.00769325
FAM107A	0.765935	0.187486	0.00239128
PLSCR4	0.752123	0.198448	0.00524973
TGFBR3	0.749722	0.190541	0.0035404
NFKBIA	0.732949	0.124823	4.90638e-06
PLEKHO2	0.731623	0.182772	0.00297446
BCL6	0.729024	0.101361	3.70057e-09
GRAMD3	0.721586	0.216735	0.0174019
KCNE4	0.710863	0.154056	0.000480082
ACP5	0.699926	0.124146	1.20886e-05
FSTL1	0.699591	0.155245	0.00064825
CHSY1	0.699033	0.124598	1.3339e-05
PTBP1	0.691191	0.0945557	2.07195e-09
TRIP10	0.687379	0.195373	0.0109247
HSPB8	0.682776	0.182473	0.00596602
NECAP2	0.679103	0.169745	0.00297814
MSN	0.676915	0.164093	0.00212876
CALCOCO2	0.673762	0.142442	0.000334471
CCL2	0.671795	0.148889	0.000640624
SERPINA3	0.669726	0.144338	0.000452576
PHF10	0.669564	0.122762	2.29529e-05
TNIP2	0.665684	0.104525	3.81037e-07
MT1G	0.664376	0.152669	0.00104324
PALLD	0.66363	0.166804	0.00314897
DHRS3	0.659102	0.172819	0.00495038
PTTG1IP	0.657471	0.103312	3.81037e-07
BAG3	0.655961	0.110467	3.94453e-06
MID1IP1	0.655613	0.136049	0.000242399
GEM	0.655576	0.244079	0.0672122
PBXIP1	0.654904	0.2244	0.0434072
EFEMP1	0.646694	0.165179	0.00375061
EMP3	0.641718	0.123894	6.7945e-05
PLTP	0.639901	0.167903	0.00497329
AQP1	0.638299	0.218812	0.0435281
CTSH	0.637367	0.137031	0.000435794
TMEM176A	0.6355	0.174622	0.00804545
YAP1	0.632975	0.174719	0.00832302
GMPR	0.631482	0.221555	0.0496185
PAX6	0.631449	0.233568	0.0648991
S100A6	0.625327	0.19542	0.0237442
DDIT4	0.624899	0.191877	0.0207109
SSFA2	0.62454	0.186143	0.0163342
CLIC1	0.622596	0.11332	2.0744e-05
KHNYN	0.622316	0.138893	0.000692425
INHBB	0.61749	0.112977	2.29529e-05
INPPL1	0.616017	0.13729	0.000679926
DDAH2	0.611436	0.117378	6.04426e-05
HMOX1	0.611243	0.123343	0.000155181
RAB13	0.609575	0.195418	0.028609
YTHDF1	0.608415	0.150566	0.00272244
BANP	0.605562	0.192151	0.0263902
SASH1	0.605042	0.162894	0.00645314
MT1M	0.602873	0.144436	0.00183125
PRKX	0.602464	0.203062	0.0394017
CASC3	0.601719	0.166018	0.00830253
MTHFD2	0.60127	0.107406	1.3339e-05
EMX2	0.601123	0.212734	0.0517371
SQRDL	0.59986	0.14925	0.00288192
SYNM	0.598595	0.12649	0.000332901
LEPREL1	0.59846	0.218606	0.061223
ERBB2IP	0.596355	0.109616	2.38832e-05
SLC1A3	0.595443	0.201805	0.0407624
2014-03-03	0.595271	0.174215	0.0139344
RAB31	0.594956	0.165289	0.00887762
CMTM6	0.594876	0.101064	4.90638e-06
CD63	0.594794	0.222448	0.0688594
MT1E	0.593917	0.201123	0.0404889
PIM1	0.593195	0.123335	0.000247575
GFPT2	0.592223	0.154762	0.00475555
RUFY1	0.592123	0.136487	0.00109452
PNISR	0.590593	0.128239	0.000495858
BTG1	0.589196	0.128103	0.000500082
FAM189A2	0.582063	0.151461	0.00456528
CASP7	0.580659	0.12969	0.00069525
BDH2	0.579573	0.199957	0.0450995
KAT6A	0.57627	0.160295	0.00895513
GFAP	0.575296	0.17777	0.021682
CYP27A1	0.572939	0.136577	0.00173133
PRDX6	0.572774	0.208949	0.0608432
KIAA0247	0.572327	0.129566	0.000848145
TMEM47	0.571912	0.227983	0.0940671
TLR2	0.570948	0.146286	0.00386913
KLHL21	0.570559	0.153715	0.0065004
BAZ1A	0.570044	0.154438	0.00692203
CTDSP2	0.567935	0.103605	2.17618e-05
MYBPC1	0.567489	0.283445	0.213648
TNFRSF12A	0.566692	0.135242	0.00174627
PHGDH	0.566593	0.251997	0.146688
CXCR4	0.565637	0.109481	7.01728e-05
DENND2D	0.565074	0.177383	0.0243531
DNAJB2	0.564541	0.133425	0.00157709
FOXO1	0.562112	0.139334	0.002768
ELF1	0.56175	0.0979868	7.91408e-06
NFIL3	0.560147	0.127868	0.000938843
CEBPB	0.560025	0.140111	0.00300845
ZBTB16	0.559141	0.138462	0.00273977
C1R	0.558793	0.118787	0.000365848
RAB7L1	0.558402	0.139549	0.00297446
THOC1	0.558241	0.122951	0.00059896
AKR1C3	0.557528	0.175285	0.0246451
ARHGEF6	0.556432	0.162317	0.0136162
LAPTM4A	0.555904	0.178075	0.0284874
IFITM3	0.555523	0.122863	0.000623495
EFHD1	0.555299	0.130062	0.00138021
IFITM2	0.555245	0.122888	0.000630049
GNG12	0.554118	0.218821	0.0900408
RGL1	0.553418	0.122612	0.000638765
ZNF20	0.553367	0.151397	0.00769325
SPECC1L	0.55205	0.199259	0.0576911
ZHX2	0.551821	0.205689	0.0676799
PLCE1	0.548511	0.190361	0.0464829
SLCO4A1	0.54811	0.117696	0.00042871
PACSIN2	0.547532	0.18231	0.0363195
PLCD1	0.546346	0.182947	0.0376778
IST1	0.546112	0.202433	0.0656297
SGK1	0.545119	0.122359	0.000744103
SAFB2	0.54318	0.167278	0.0212211
ACADVL	0.541637	0.141417	0.00471247
RBM6	0.541475	0.181851	0.0384534
SMO	0.54137	0.186171	0.0442177
TIPARP	0.540257	0.118012	0.000533387
LRP10	0.538776	0.136855	0.00352508
AXL	0.538368	0.143279	0.00570049
CCDC81	0.538029	0.158515	0.0148037
PCF11	0.537934	0.171267	0.0271319
NPC2	0.537759	0.122592	0.00092489
TMEM106C	0.537625	0.220172	0.106532
CXCR7	0.537121	0.192572	0.0556472
RYR1	0.536563	0.156993	0.0139272
CSRP1	0.536222	0.176878	0.0348161
C16orf71	0.536072	0.14958	0.00918107
IL17RB	0.534656	0.235001	0.140473
ARHGAP5	0.534354	0.156113	0.0137727
LAMA5	0.534214	0.140078	0.00495038
GCC1	0.533239	0.192003	0.0569514
TREM2	0.532655	0.109334	0.000204042
TNFRSF10B	0.532263	0.136743	0.00399605
TOB2	0.531347	0.177602	0.0372292
RIN2	0.530835	0.1364	0.00399605
TIMP1	0.529781	0.149739	0.0104023
SLC15A3	0.528737	0.13701	0.0043689
ARHGAP17	0.528617	0.151611	0.0117793
TNFRSF11B	0.528538	0.136755	0.00428554
FCGR2A	0.528489	0.126294	0.00175712
OSBPL11	0.527099	0.154558	0.0141762
SOD3	0.525685	0.182329	0.0463446
BAZ2B	0.525376	0.136084	0.0043526
CHST3	0.524984	0.138339	0.00519017
SPEN	0.524966	0.161352	0.0208473
TLR5	0.52354	0.116545	0.000674562
ZNF672	0.522503	0.160971	0.0212955
PPP1R10	0.521123	0.122301	0.00142964
CLCF1	0.5201	0.117699	0.000847815
IFI16	0.520063	0.0887172	4.90638e-06
SLC7A7	0.518254	0.142774	0.00823026
DCP1A	0.518077	0.105866	0.000193812
CNN3	0.517566	0.166606	0.0293802
ST5	0.516655	0.169523	0.0335832
IGF2R	0.515491	0.144711	0.00978214
SMAD9	0.515295	0.142692	0.00859778
BMI1	0.514964	0.252443	0.202513
IFI30	0.514378	0.122668	0.00173722
RAMP1	0.513082	0.224622	0.138478
SELENBP1	0.512808	0.220828	0.130342
P4HA2	0.512691	0.102069	0.000119511
NR2F1	0.512343	0.202503	0.0903913
SWAP70	0.511944	0.123645	0.0020403
STOM	0.511235	0.0900878	1.07568e-05
MAP3K5	0.511085	0.17623	0.0450072
IGFLR1	0.509872	0.15562	0.0198355
CDC42EP4	0.509666	0.177919	0.0483704
ZNF532	0.509298	0.215617	0.122083
KRCC1	0.509021	0.184615	0.0589566
EFNA1	0.509019	0.104296	0.000198366
DDR2	0.508825	0.142653	0.00966497
MYOT	0.507497	0.180496	0.0530452
FYCO1	0.507128	0.178169	0.0499618
ARID5A	0.506588	0.134224	0.00548798
AGT	0.506019	0.181142	0.0552046
MSX1	0.505438	0.18655	0.0641208
EZR	0.505274	0.153261	0.0188505
PLOD2	0.50524	0.152227	0.0178611
EMP1	0.504712	0.113197	0.000742403
CAPN2	0.504617	0.176514	0.048823
HERC5	0.504264	0.14318	0.0108285
ROM1	0.501243	0.13619	0.00715946
EPHX1	0.501203	0.187523	0.0689703
ZCCHC8	0.49943	0.122135	0.00236822
FBXL7	0.498549	0.212418	0.124777
SERPING1	0.498519	0.152404	0.0200817
BCAR3	0.497964	0.180014	0.0581545
SLC9A3R1	0.49791	0.180377	0.0587149
PRDX1	0.497878	0.184578	0.0656747
DPYSL3	0.497878	0.196089	0.0888997
VSIG4	0.496973	0.122358	0.00258063
WWC3	0.495996	0.177257	0.0546338
CASP6	0.495899	0.107132	0.000467099
XPO1	0.495431	0.104453	0.000321902
HIST1H1C	0.495335	0.122556	0.00272244
WASF2	0.494566	0.143193	0.0127846
APLNR	0.4943	0.22124	0.149638
SUN2	0.494081	0.133731	0.00685496
RAB32	0.493928	0.111098	0.000770828
MAFF	0.493651	0.112954	0.000977505
ANGPTL4	0.493466	0.121443	0.00257354
CIB1	0.492544	0.19916	0.100246
ASAP3	0.492024	0.163297	0.0358331
ITPKC	0.49171	0.108711	0.000623495
NACC2	0.491669	0.141548	0.0121618
DDB2	0.491113	0.148699	0.0185813
CRYAB	0.490985	0.20085	0.106003
TBX19	0.490546	0.123085	0.00311351
CDH2	0.490264	0.173544	0.0518
NOTCH2	0.489724	0.164474	0.0384534
TRIL	0.488799	0.111235	0.000912994
CPNE3	0.488785	0.143539	0.0143763
LRP4	0.48854	0.286088	0.316065
CD81	0.487909	0.12247	0.0031212
ANKRD49	0.487629	0.171172	0.049727
NUP205	0.486624	0.18087	0.066646
NDP	0.486403	0.216565	0.147233
ZBTB20	0.486076	0.175451	0.0576911
LSM14A	0.485871	0.124229	0.00378086
PLXNB1	0.485673	0.169627	0.0484867
PDGFC	0.485389	0.116187	0.00180672
NINJ1	0.484945	0.12214	0.00321087
PITPNC1	0.484854	0.151777	0.0239997
TEX2	0.484765	0.211184	0.135951
CEBPD	0.484233	0.14143	0.0137501
S100A10	0.483844	0.201909	0.115127
INPP5D	0.483824	0.106906	0.000622556
RALGDS	0.483757	0.123873	0.00383909
TMEM243	0.483411	0.124884	0.00422819
PDGFRB	0.482554	0.177519	0.0632434
RARRES3	0.481973	0.150657	0.0237908
PHF21A	0.481861	0.104256	0.000472899
HILPDA	0.481224	0.117216	0.00224438
GPNMB	0.480946	0.15642	0.0316451
ARHGEF18	0.480724	0.135025	0.00983283
PLOD1	0.480626	0.147556	0.0206944
TMEM51	0.480547	0.153202	0.0274342
SERPINA5	0.480485	0.169298	0.0506952
GRAMD1C	0.480158	0.203728	0.122959
FANCE	0.479991	0.168361	0.0495536
ZRSR2	0.479847	0.14491	0.018185
ABLIM1	0.47951	0.0895564	3.63105e-05
PARP16	0.477009	0.141149	0.0153358
RFX4	0.476321	0.135095	0.0107617
WLS	0.476227	0.173998	0.0612668
CEP350	0.475766	0.131558	0.00846937
FGF2	0.475229	0.129617	0.00748495
MORC2	0.475157	0.178958	0.0711229
FKBP10	0.474357	0.143349	0.0182853
NCF2	0.474344	0.150378	0.0262561
WBP5	0.474137	0.185496	0.08624
STK3	0.473343	0.163588	0.0455141
ADAMTS1	0.472289	0.105211	0.000677311
GOLIM4	0.472233	0.171127	0.0587626
CD99	0.470487	0.146001	0.022416
SLC38A2	0.470282	0.155498	0.0352022
GNA13	0.470262	0.133404	0.0107802
SP1	0.470247	0.108929	0.00118056
BBOX1	0.469532	0.203823	0.134176
TCF7L2	0.469112	0.139122	0.0156477
NEBL	0.46811	0.156779	0.0377276
ZNF175	0.467971	0.15559	0.036104
UNG	0.467872	0.19919	0.124441
ABCB7	0.467529	0.175567	0.070257
PRPF3	0.467087	0.149736	0.028609
PHIP	0.466234	0.106015	0.000909937
MFAP4	0.466054	0.171847	0.0637698
KIAA1551	0.466029	0.122306	0.00497897
RAB20	0.465948	0.133056	0.0114017
FANCC	0.465569	0.113348	0.00223106
LRIG1	0.464658	0.114597	0.00264023
MANF	0.464624	0.124526	0.00614632
ZFHX3	0.464064	0.138369	0.0163987
CD37	0.463971	0.115722	0.00294907
STAG1	0.462909	0.161676	0.0484867
SDC4	0.462787	0.197625	0.125948
RIBC2	0.462352	0.125217	0.00690076
OGFRL1	0.462234	0.169865	0.0629631
YBX1	0.461985	0.105126	0.000912994
DDR1	0.461769	0.128854	0.00918107
ALOX15B	0.461226	0.12816	0.00888537
VGLL4	0.460975	0.150817	0.0330953
METTL7A	0.46084	0.147631	0.0284874
FCHSD2	0.460169	0.176076	0.0770626
MYL3	0.459994	0.180945	0.0883014
CSRP2	0.459769	0.165741	0.0572872
KAT2B	0.45966	0.190799	0.112419
SIRT1	0.459561	0.217144	0.17971
SOX9	0.459404	0.195862	0.125061
ZFP36L1	0.459339	0.124852	0.00718019
ADIPOR2	0.458982	0.137506	0.0171104
IL4R	0.457767	0.134235	0.0141762
LHFPL2	0.457266	0.10924	0.00175661
HDAC1	0.456556	0.223549	0.201567
KCNN3	0.456171	0.204833	0.150951
PFKFB3	0.455858	0.154694	0.0410582
YBX3	0.455747	0.108466	0.00172846
CLEC5A	0.455727	0.197407	0.133298
SPTSSA	0.455591	0.214347	0.177413
TPD52L2	0.455508	0.136725	0.0173829
FOXJ1	0.455323	0.15849	0.047377
TSPO	0.45521	0.138594	0.0194213
KDM6A	0.455187	0.157383	0.0456311
COLGALT1	0.45518	0.121408	0.00584743
OSGIN1	0.455033	0.110107	0.0020897
CBFB	0.45385	0.129764	0.0115169
C9orf114	0.453771	0.179629	0.0910694
CCNA2	0.453165	0.183934	0.10213
NELFCD	0.451437	0.139832	0.0221654
ARFGAP3	0.45131	0.166773	0.0645631
RHBDF2	0.451301	0.117915	0.00475026
RHOC	0.450535	0.165534	0.0629418
AHNAK	0.450222	0.138778	0.0213775
IQGAP1	0.449937	0.113157	0.00316693
TGFB2	0.449434	0.18718	0.114037
TMBIM1	0.449322	0.10886	0.00211558
MYBPH	0.449046	0.16108	0.0558371
TRIP6	0.448961	0.15103	0.0388455
SCIN	0.448939	0.108868	0.00213425
CTBP2	0.448322	0.0771164	6.18153e-06
SEC24C	0.447926	0.168532	0.0709016
BBX	0.447476	0.134327	0.0173886
EMILIN1	0.446875	0.178925	0.0961123
ANXA1	0.446815	0.133991	0.0172201
EIF4EBP2	0.446696	0.088731	0.000116162
GSTP1	0.446595	0.185582	0.112868
IGF2BP2	0.44655	0.164914	0.0643759
KANK2	0.446514	0.146378	0.0334347
VIM	0.445776	0.0930695	0.000266817
ALDH2	0.445755	0.160049	0.0561122
ACOX2	0.44569	0.204046	0.161479
ZNF443	0.445514	0.143345	0.0293529
CCDC101	0.445431	0.125676	0.0102724
NOD1	0.445172	0.143805	0.0301843
BST2	0.444589	0.121803	0.00780426
CP	0.444397	0.149016	0.0380189
FAT4	0.444099	0.173517	0.0856377
KIAA0556	0.444042	0.218479	0.204435
RNF130	0.443931	0.0980952	0.000622556
ACSS3	0.443291	0.149995	0.0402477
KAT2A	0.443208	0.148112	0.037199
ATF1	0.442448	0.113118	0.00378086
CA5B	0.441942	0.146648	0.0358331
GLTSCR2	0.441464	0.182047	0.109563
GTF2E2	0.441205	0.127669	0.0127023
HMBOX1	0.441132	0.142272	0.0297913
SPR	0.440425	0.174998	0.0926225
FPR1	0.440264	0.151283	0.0440955
ZFP36	0.440011	0.12741	0.0127887
POLD1	0.439566	0.108709	0.00272244
S100A4	0.439231	0.132182	0.0177002
DPF2	0.439089	0.159908	0.0602429
ZFYVE26	0.439023	0.107786	0.00249664
DYNLT1	0.438554	0.163117	0.0668309
ZNF410	0.438482	0.113979	0.00451199
MXI1	0.437459	0.162406	0.0662599
HEBP2	0.437433	0.122022	0.00918107
HBP1	0.436993	0.177473	0.102442
COBL	0.436415	0.179314	0.107768
FTL	0.436289	0.0867731	0.000118834
PGAM2	0.436048	0.143649	0.0345075
C2orf54	0.435873	0.122353	0.00978214
HOMER3	0.435645	0.14116	0.0308964
CPQ	0.434927	0.206359	0.182212
ARHGEF40	0.433878	0.174646	0.0983593
FARP1	0.433031	0.123996	0.0115978
BACE2	0.433015	0.121852	0.0100044
IFITM1	0.432264	0.110257	0.00368807
NPL	0.432117	0.116182	0.00637951
SPARC	0.431904	0.223464	0.235068
MID1	0.431522	0.141998	0.0343043
DNAJC3	0.431402	0.163846	0.0742331
PRELP	0.431271	0.165162	0.0772045
CASP5	0.43103	0.169164	0.0873989
VCAN	0.430196	0.144016	0.037604
ZCCHC11	0.429991	0.123764	0.0121517
LYVE1	0.429592	0.101652	0.00159317
GABRE	0.429572	0.140845	0.033465
EFEMP2	0.429385	0.141159	0.0341007
CREB3L2	0.429275	0.12492	0.0133977
KTN1	0.429228	0.120543	0.00982368
ARHGEF10	0.429205	0.151529	0.0509882
WAPAL	0.428961	0.129103	0.0177039
SMARCD2	0.428948	0.121926	0.0109247
CD163	0.428924	0.1668	0.083722
CYBRD1	0.428427	0.168394	0.0880404
CFI	0.428278	0.105502	0.00259908
SERPINB6	0.428232	0.166543	0.083725
KIAA0907	0.427495	0.109909	0.00401905
STAT3	0.427413	0.130927	0.0203298
GBP2	0.427285	0.155996	0.0610738
NR2E1	0.427076	0.201466	0.178824
FCGRT	0.426832	0.163843	0.0782423
CD44	0.426747	0.138754	0.0315965
PLEKHF2	0.426625	0.166619	0.0855091
RSBN1	0.426452	0.156624	0.0628424
PCID2	0.426411	0.134415	0.0251818
ECHDC2	0.426237	0.159262	0.068536
RPS16	0.426197	0.137048	0.0292484
NT5C2	0.425772	0.154796	0.0598815
DBI	0.425632	0.151856	0.0540904
TAF4	0.425616	0.171839	0.0995627
GLI2	0.425381	0.212863	0.214883
HCLS1	0.424124	0.121442	0.0115978
WEE1	0.423581	0.181411	0.12722
CREBBP	0.423456	0.136669	0.0299571
TPD52L1	0.42343	0.177826	0.118048
ANXA2	0.422872	0.121298	0.0117793
RPS19	0.422105	0.115318	0.00759439
DRAM1	0.421072	0.096	0.00092489
SLC1A5	0.421042	0.151889	0.0575622
LGR4	0.420796	0.153827	0.0614326
CLK3	0.420756	0.117313	0.00918107
SLC39A1	0.420619	0.207866	0.206942
DDX23	0.420419	0.187026	0.146772
FAN1	0.420303	0.16761	0.0942151
EFCAB1	0.419286	0.154851	0.0643759
STEAP3	0.419132	0.0916888	0.000542255
GYPC	0.418975	0.115536	0.00828962
SIX5	0.418967	0.165942	0.0912493
PRCP	0.418763	0.195544	0.172517
COL21A1	0.418732	0.227869	0.26651
HNRNPF	0.418711	0.12372	0.0152191
GPR125	0.418681	0.162413	0.082629
VAMP8	0.418674	0.10826	0.00425679
TPST1	0.41864	0.184296	0.141371
ZHX3	0.418433	0.163816	0.0864452
PTPN13	0.418297	0.181494	0.133994
RNF114	0.418274	0.0943033	0.000797495
CBS	0.417766	0.187186	0.150113
FLNC	0.417367	0.131735	0.0253964
TPST2	0.417211	0.158418	0.0742016
TOB1	0.417162	0.155383	0.0673929
SH3BP4	0.416859	0.121979	0.0139294
MAP3K19	0.416329	0.13868	0.0363713
ZNF217	0.416174	0.13198	0.0262864
SYNGR2	0.415191	0.108282	0.00463881
SLC14A1	0.415102	0.219308	0.247934
SLC7A11	0.414867	0.146455	0.0509882
SIRT7	0.414841	0.137808	0.0358886
RELA	0.41434	0.15077	0.0600636
SOWAHC	0.414152	0.230377	0.281964
ELF2	0.413896	0.114182	0.00830253
ZCCHC14	0.413696	0.16537	0.0953248
UBR5	0.41364	0.114764	0.00879216
WDR6	0.413603	0.206201	0.212633
RFX2	0.413497	0.162218	0.087176
PAN2	0.413404	0.157767	0.0760314
LPP	0.412887	0.126734	0.0206773
AMOT	0.412578	0.18475	0.14978
USP47	0.412213	0.133924	0.0314651
FZD7	0.412164	0.174099	0.12082
GADD45B	0.411816	0.109848	0.00584743
SLC46A3	0.411734	0.175097	0.123895
CLDN15	0.411693	0.17208	0.115803
CACFD1	0.411643	0.131208	0.0274123
TAZ	0.411594	0.138127	0.0382944
CRTAP	0.41154	0.161761	0.0880404
LUC7L	0.411482	0.115104	0.00945009
CD302	0.411205	0.12894	0.0242224
SMOX	0.411104	0.11465	0.00918107
MACF1	0.411001	0.115706	0.0100394
RNASE3	0.410744	0.121501	0.0152874
PPP1R13L	0.409192	0.175128	0.127
ECI1	0.409088	0.170092	0.113187
PIDD	0.409082	0.128264	0.0242224
BAIAP3	0.408978	0.185383	0.156107
FAT1	0.408854	0.203854	0.212633
RIPK1	0.408285	0.152463	0.0682896
PIGV	0.408261	0.173972	0.124849
ADCK3	0.408253	0.21158	0.236069
G3BP1	0.408025	0.144912	0.0527811
PLIN3	0.407833	0.138396	0.0410582
SERPINH1	0.407286	0.10799	0.00550407
AXIN1	0.406934	0.151249	0.066646
PAK2	0.406709	0.185025	0.157953
KLF15	0.406639	0.14774	0.0596211
ROBO3	0.406243	0.185944	0.161457
TRPS1	0.405601	0.140781	0.0465104
NQO1	0.405428	0.0986879	0.00223106
CDKN1A	0.40538	0.100763	0.00286547
PLEKHA4	0.405372	0.153647	0.0734822
ACSF2	0.405307	0.157856	0.0843149
PON2	0.405297	0.199413	0.204435
TRIM52	0.405092	0.13826	0.0423782
DSE	0.40488	0.114903	0.0108148
HNRNPAB	0.404395	0.106163	0.00498691
EED	0.402959	0.123288	0.020146
RAB8A	0.402285	0.168453	0.116486
OR7A5	0.402184	0.172176	0.127085
MAOB	0.402105	0.162075	0.0988695
MKLN1	0.401956	0.148773	0.0650079
AUP1	0.401707	0.176077	0.139079
ALOX5AP	0.401697	0.108336	0.0065662
RLF	0.401668	0.12887	0.0287533
SLC22A5	0.401632	0.166727	0.112448
SLC35F2	0.401267	0.193537	0.191978
CD59	0.401254	0.0912746	0.000911766
TMPRSS5	0.400957	0.121789	0.0190991
RGL2	0.40056	0.173069	0.1321
PRR14	0.400448	0.206618	0.233256
MLC1	0.400304	0.186713	0.171894
ABCA1	0.400264	0.0982975	0.00249952
TMEM39A	0.399776	0.124667	0.0232931
ZCCHC6	0.399717	0.175731	0.140551
LRP2BP	0.398825	0.160349	0.0980689
C1S	0.398716	0.110648	0.00879216
RNASE4	0.398467	0.165884	0.113781
TNS1	0.39833	0.115751	0.0132367
CLEC2B	0.398074	0.119278	0.0171279
MRAS	0.398012	0.186171	0.173561
TEP1	0.397958	0.11907	0.0168752
ZNHIT6	0.397198	0.148305	0.0682503
SCAMP2	0.397176	0.149227	0.0703609
OPHN1	0.39714	0.111673	0.00992608
PPIC	0.397095	0.112229	0.0104023
KIAA0930	0.396955	0.105666	0.00570983
APBA3	0.396952	0.124253	0.0239997
WFS1	0.396247	0.159375	0.0981955
SYT17	0.396133	0.250483	0.363577
NINL	0.396019	0.1995	0.218875
POU2F1	0.395445	0.142986	0.0582022
GSDMD	0.395199	0.139353	0.0507752
FAM172A	0.394716	0.178261	0.153836
KCNJ8	0.394542	0.133084	0.039537
ENAH	0.393967	0.0977103	0.00278914
TSPAN6	0.393869	0.188294	0.186662
PTAFR	0.39358	0.0938213	0.00173133
PDLIM1	0.393233	0.121936	0.022363
SDF2L1	0.393196	0.121226	0.0213964
BCL3	0.392988	0.105462	0.00622148
ZNF14	0.392807	0.115189	0.0141762
ANKZF1	0.392362	0.137502	0.0494084
ITGB2	0.392009	0.114206	0.0134486
RBM14	0.39161	0.104009	0.00559222
GJA4	0.39127	0.17853	0.159625
SLC27A3	0.391205	0.121197	0.0221858
FZD9	0.390887	0.212589	0.266184
STAT5A	0.390626	0.160714	0.108382
FAM63A	0.390466	0.108812	0.00913954
PRKY	0.390378	0.116732	0.0167943
C16orf72	0.38952	0.152695	0.0869294
NEK11	0.389517	0.168893	0.13385
NIPBL	0.389415	0.103117	0.00546172
CD53	0.389142	0.107088	0.00813998
MIS12	0.388875	0.151061	0.083253
HAUS4	0.388283	0.121807	0.0242483
MERTK	0.388098	0.145239	0.0689994
S100A11	0.388057	0.108014	0.00902749
DEK	0.387872	0.183438	0.180213
IRF7	0.387838	0.102247	0.00520021
CD14	0.387754	0.115175	0.0158942
MATN2	0.387212	0.148427	0.0776383
HIST1H2AC	0.386876	0.143044	0.0647652
ZFHX2	0.386857	0.111856	0.0126155
PNRC2	0.386532	0.203897	0.246999
SNRPG	0.386506	0.201402	0.239434
SNAP23	0.386476	0.0879845	0.000917135
PRPF38B	0.386376	0.117133	0.0187936
MKNK2	0.386366	0.127121	0.0342787
CFB	0.386254	0.111488	0.0124489
GNAI3	0.385482	0.151952	0.0891141
SLC5A3	0.385297	0.163349	0.122675
MORC4	0.385077	0.270396	0.431408
DDAH1	0.384832	0.191567	0.21175
ZNF606	0.384785	0.159471	0.111614
SLC7A9	0.384701	0.157651	0.106745
DGKG	0.384426	0.117003	0.0193613
SERPINB1	0.384065	0.196903	0.229412
SERP1	0.384045	0.087581	0.000926535
GPR4	0.383804	0.0968016	0.00325234
EPHA2	0.383245	0.123512	0.0296619
RBM4B	0.3831	0.24374	0.367849
MPZL2	0.383012	0.137206	0.0554417
ACACB	0.382983	0.190651	0.21175
HSPA6	0.382829	0.101034	0.00525405
COL8A2	0.382524	0.168653	0.142057
NHLRC2	0.382451	0.148941	0.0842873
SOAT1	0.382149	0.134807	0.0508265
FAM46A	0.38192	0.117254	0.0206944
MED13	0.381449	0.141138	0.0650074
FAM114A1	0.380966	0.117318	0.0212211
SCGB1D2	0.380778	0.172103	0.154375
RPS6	0.380747	0.104965	0.00827769
S100A8	0.380736	0.127005	0.0367796
CFD	0.380646	0.14873	0.0856377
ATF4	0.380087	0.117175	0.0213936
HERPUD1	0.379916	0.168309	0.144808
TTC27	0.379258	0.127908	0.0395001
ZNF384	0.378721	0.102066	0.00651498
PMFBP1	0.378044	0.122628	0.0311137
EYA2	0.377999	0.127858	0.0401588
IGFBP5	0.377867	0.120128	0.0267973
IQGAP2	0.377799	0.210712	0.283826
MS4A6A	0.377522	0.0777058	0.000211211
LY96	0.377521	0.142285	0.0712839
TBC1D2B	0.377465	0.101533	0.00640357
GIMAP5	0.376928	0.0899669	0.00174627
NME3	0.376755	0.166921	0.144835
ADCY8	0.376545	0.235339	0.357054
SNX7	0.376339	0.14703	0.0856377
MORC3	0.376007	0.218552	0.311853
NDRG1	0.376003	0.158853	0.120886
GAS1	0.375715	0.17888	0.184546
C3AR1	0.375535	0.120944	0.0295027
GDPD2	0.375169	0.134429	0.0554613
SPP1	0.374926	0.148596	0.0915785
SSPN	0.374882	0.159669	0.124557
POLA1	0.374614	0.159483	0.124441
ZC3HAV1	0.374499	0.0943283	0.00321087
WDR19	0.374161	0.0939889	0.00312592
FGR	0.374018	0.0923277	0.00267669
SCARA3	0.37389	0.134133	0.0558371
CXXC1	0.373872	0.168922	0.154172
KIF1C	0.373544	0.114004	0.0198355
ID4	0.373344	0.188387	0.219728
ZDHHC18	0.372981	0.179823	0.191663
FZD5	0.372941	0.132199	0.0522321
VEZF1	0.372935	0.137057	0.0629631
ANGPT2	0.372879	0.110159	0.0152147
WWTR1	0.37287	0.0780319	0.00027757
SMCO4	0.372676	0.138601	0.0668133
BNIP2	0.372672	0.151926	0.104135
AHCYL1	0.372667	0.165283	0.145361
ZCCHC24	0.372206	0.119981	0.0297111
MACROD1	0.372031	0.177625	0.185836
TMOD3	0.371902	0.161963	0.135884
COL5A3	0.371841	0.157446	0.122126
COPZ2	0.371809	0.148792	0.0958563
FXR1	0.371765	0.1434	0.0802941
TIAL1	0.370924	0.154982	0.115678
LAMP2	0.37084	0.142446	0.0784397
ITGB8	0.370506	0.187751	0.222316
MIA	0.37023	0.173806	0.175816
FAM129A	0.370127	0.126312	0.0423782
P2RX1	0.37006	0.185506	0.215978
PARP4	0.370041	0.108011	0.0136684
SOX2	0.369718	0.0968823	0.00492386
RRP8	0.369335	0.152991	0.111407
NFKB2	0.368535	0.126654	0.0440955
LAT2	0.368518	0.123302	0.0375594
CHD1	0.368496	0.14162	0.0786417
SEPP1	0.368345	0.137371	0.067857
RPLP1	0.368268	0.0966064	0.00496781
TAB2	0.367909	0.102132	0.00881394
LRRC1	0.36762	0.136042	0.0650079
MCMBP	0.367535	0.180637	0.203949
POLDIP3	0.36733	0.135418	0.0637158
ITGB3BP	0.367187	0.200253	0.26824
AEN	0.366872	0.180406	0.204155
CSK	0.366485	0.20032	0.26966
PABPC1	0.366459	0.0926195	0.00333475
SLC6A16	0.366429	0.181816	0.209705
LBR	0.366422	0.0917258	0.00301735
GNA12	0.366385	0.126956	0.046058
LPIN1	0.366093	0.182568	0.212779
ACTL6A	0.365991	0.211742	0.308993
RCN1	0.365695	0.223971	0.344318
EPS8	0.365674	0.218042	0.32677
PPP4R1	0.365436	0.143905	0.0888323
CAPG	0.365391	0.153122	0.116898
RHOQ	0.365275	0.173978	0.184653
RBBP6	0.365268	0.0797704	0.000533387
HLA-DPB1	0.365267	0.100705	0.00827769
PHF11	0.365182	0.135144	0.0650079
TJP2	0.364983	0.158116	0.133312
RALY	0.364526	0.215626	0.321798
ANKHD1-EIF4EBP3	0.364522	0.149731	0.107632
RNF122	0.364494	0.121688	0.036928
PNP	0.36438	0.108155	0.0157987
CCNT1	0.364373	0.174218	0.18673
PELI1	0.364345	0.202051	0.279969
HNRNPH3	0.364344	0.167744	0.164829
SMNDC1	0.364196	0.153383	0.119412
FAM160B2	0.364129	0.210439	0.308208
NFE2	0.363947	0.121357	0.036659
APOLD1	0.363875	0.121992	0.0379707
NOP2	0.363728	0.115357	0.0262864
LPAR4	0.363666	0.230117	0.364147
CSF1	0.363359	0.0772666	0.000366263
IFRD2	0.362888	0.142662	0.0880867
TGM2	0.362831	0.0741831	0.000193812
FHL3	0.362757	0.129786	0.0550158
RGCC	0.362467	0.197936	0.268923
TCEA1	0.362265	0.0941399	0.00449901
NBR2	0.362174	0.12375	0.0425735
FOXO4	0.362087	0.152114	0.118128
TP53BP2	0.362033	0.212606	0.317832
CDK5RAP2	0.361688	0.112958	0.0236454
RBM17	0.361631	0.212622	0.318297
LCP1	0.36162	0.108429	0.0172175
RALBP1	0.360922	0.158769	0.140936
SLA	0.360886	0.0901737	0.00297446
TCTN1	0.36059	0.18364	0.225577
RAPGEF3	0.360386	0.124708	0.045763
MAP3K8	0.360003	0.140537	0.0853653
ITGA10	0.35977	0.141316	0.0878167
FYN	0.359265	0.152762	0.123888
TGFB3	0.359167	0.140641	0.0864703
MALT1	0.359025	0.149064	0.112515
MUTYH	0.358951	0.167936	0.173638
SLC2A4	0.358878	0.109539	0.0198355
FAM111A	0.358771	0.134307	0.0690782
P2RX7	0.358727	0.178959	0.213103
P4HA1	0.358661	0.15012	0.116361
MAP3K3	0.358521	0.138736	0.0816555
RHBDF1	0.35832	0.123609	0.0450736
ABHD3	0.358064	0.121135	0.0401998
NFIB	0.357705	0.117932	0.0347105
PPIL6	0.35767	0.146325	0.106028
DHX38	0.357637	0.121418	0.0411436
MGAT1	0.357607	0.136906	0.0772045
JMJD6	0.357561	0.140541	0.0880404
CPSF4	0.357508	0.191467	0.256594
C1QB	0.356881	0.108017	0.0185328
2014-09-09	0.356721	0.167754	0.177069
NXN	0.3565	0.151133	0.122675
TULP3	0.356391	0.185154	0.237429
MAT2A	0.355687	0.0884443	0.00286547
FADD	0.355246	0.131532	0.0651276
DNMBP	0.355211	0.116405	0.0333417
TNPO3	0.355121	0.127619	0.0563363
PSTPIP2	0.355102	0.138587	0.085269
CRLF1	0.354774	0.136856	0.0802941
TAF12	0.354472	0.127909	0.0576017
TRAM2	0.354136	0.0991912	0.00955293
TMEM109	0.353961	0.126293	0.0540965
PTMA	0.35357	0.106096	0.0173372
ST6GALNAC2	0.353386	0.16088	0.158174
RBPJ	0.353021	0.141191	0.0956194
STX10	0.352971	0.147656	0.11608
CCNG1	0.352687	0.138016	0.0863179
ARHGAP4	0.352531	0.13781	0.0858552
FGL2	0.352455	0.116549	0.0352022
PLOD3	0.351888	0.136179	0.0816705
PPFIA1	0.351837	0.116843	0.0358742
PHEX	0.351792	0.116755	0.0358331
TACC3	0.351756	0.203588	0.309202
C5orf54	0.351426	0.254156	0.448377
CHI3L1	0.351259	0.134334	0.0768439
HMGN3	0.35115	0.143765	0.106375
POGZ	0.351042	0.113652	0.0307645
UIMC1	0.350956	0.148227	0.120795
LMAN2L	0.350739	0.178707	0.225752
PLEKHH3	0.350621	0.162734	0.169415
VASP	0.350337	0.125917	0.0563746
MFAP3	0.350165	0.141358	0.0995582
FSTL3	0.350119	0.137492	0.0876924
RRAD	0.349873	0.111729	0.0278156
PVRL2	0.349786	0.114425	0.0330741
MYO10	0.349592	0.159693	0.160297
HMG20B	0.349565	0.113947	0.0321173
ATP10D	0.349311	0.108706	0.0229166
ANGPT1	0.349161	0.208633	0.327906
PHKG1	0.349113	0.174281	0.213356
DNALI1	0.348888	0.208204	0.327189
TMEM43	0.348804	0.100719	0.0124632
TRAF3IP2	0.348773	0.0880233	0.00327503
C3	0.348664	0.114863	0.0345075
SLC17A9	0.348567	0.146899	0.11967
CYP2J2	0.348483	0.252107	0.448543
SESN1	0.348321	0.206948	0.324494
FOXC1	0.348077	0.122757	0.0508221
DMTF1	0.348042	0.0951713	0.00766494
ZDHHC7	0.347699	0.141851	0.104466
JARID2	0.347279	0.102013	0.0144154
RGS16	0.347202	0.10267	0.0152656
ZNF207	0.347141	0.0908202	0.00481052
TTC38	0.346986	0.127278	0.062534
USP3	0.346952	0.105567	0.0193106
BHMT2	0.345907	0.129233	0.0685043
LCAT	0.345894	0.176343	0.226106
PPFIBP2	0.345677	0.135336	0.0864452
FBL	0.345382	0.107999	0.023831
IMPA2	0.345347	0.184746	0.25593
ZBP1	0.345164	0.142353	0.109563
ISG20	0.345136	0.105202	0.0196391
BIRC2	0.345045	0.153916	0.148251
ARAP1	0.344828	0.126795	0.063109
ITGB5	0.344825	0.150366	0.136318
FERMT2	0.344567	0.192658	0.285611
TGFBI	0.344406	0.134402	0.0852506
KLKB1	0.343811	0.151576	0.142057
C5AR1	0.34349	0.171455	0.213335
WBP1L	0.343358	0.109538	0.0276106
BCL2	0.343027	0.12799	0.0679829
ANKRD10	0.34284	0.0854233	0.00292291
DTNA	0.342575	0.151853	0.145107
TXNIP	0.342397	0.138227	0.0995582
PRKD2	0.342337	0.123914	0.058454
GRN	0.342325	0.086204	0.00321079
VENTX	0.342168	0.121544	0.0528128
RYK	0.342146	0.0956331	0.00936001
HIST1H1E	0.341992	0.121268	0.0522979
ACO1	0.341658	0.179957	0.246098
CRB1	0.341176	0.163735	0.188972
PNN	0.341173	0.0866557	0.00352508
COASY	0.341104	0.1617	0.181844
SRPX	0.341073	0.206067	0.335236
TTC18	0.341013	0.1303	0.076551
SLC26A2	0.340953	0.173701	0.225724
MAN2A1	0.340622	0.0974158	0.0115229
SEC14L4	0.340425	0.137114	0.0986234
OSM	0.340252	0.11656	0.0433752
CCDC109B	0.340162	0.191617	0.290706
PF4	0.339995	0.129603	0.0756011
NARG2	0.339944	0.134397	0.0904798
CLMN	0.339879	0.14189	0.115401
MTTP	0.339649	0.202799	0.327597
PLSCR1	0.3396	0.102018	0.0174019
CDKN2AIP	0.339378	0.201682	0.324494
SEC61A1	0.339076	0.121004	0.0541558
EGFR	0.339019	0.124117	0.0620668
TRAM1	0.338887	0.146968	0.133894
KDM3A	0.3386	0.186515	0.275493
PDCD1LG2	0.338526	0.11714	0.045763
IL1RL1	0.338485	0.106994	0.0256781
CDC73	0.337893	0.114026	0.039643
CASP4	0.337448	0.14685	0.135549
CRLF3	0.337338	0.128277	0.0747205
INPP5B	0.337301	0.108473	0.0292484
HMGB2	0.337299	0.13747	0.103987
CCDC94	0.337183	0.137545	0.10444
BIN2	0.337173	0.120881	0.0556472
CHIC2	0.33716	0.14028	0.113516
SERTAD3	0.337052	0.145223	0.13057
DPYD	0.336957	0.138992	0.109622
E2F6	0.336543	0.244312	0.45046
CEP152	0.336101	0.108845	0.0308125
NEO1	0.336044	0.181366	0.261106
C1QA	0.335835	0.117348	0.0485448
EBLN2	0.335694	0.137646	0.106989
NEK4	0.33563	0.126095	0.0703609
CHORDC1	0.335495	0.130399	0.0834866
KLHL25	0.335387	0.121425	0.0585365
ZNF692	0.334603	0.1699	0.223913
LRCH4	0.334573	0.111536	0.0366151
GPC4	0.334517	0.176149	0.245935
CYP20A1	0.334435	0.0871879	0.00463318
LAMC1	0.334331	0.115791	0.0459489
CKM	0.334159	0.124246	0.0667471
RYR3	0.334143	0.163605	0.201567
RNASE6	0.33412	0.120822	0.0582022
SLAMF8	0.333894	0.105395	0.0253971
CTDSP1	0.333885	0.150477	0.152671
ZNF264	0.333849	0.116536	0.0483704
ZNF185	0.333847	0.142943	0.127094
PHF3	0.333776	0.193767	0.31104
KDM5A	0.33328	0.149088	0.149333
PDK4	0.332851	0.117217	0.0506345
TAP1	0.332535	0.110998	0.0368853
DKC1	0.33249	0.161752	0.197364
YES1	0.332451	0.15572	0.174238
TCP10L	0.332137	0.0861232	0.00440482
TRAF1	0.332113	0.170827	0.231324
ZC2HC1C	0.332104	0.220116	0.394467
LGALS3	0.332056	0.148971	0.150675
TAF5	0.331864	0.196625	0.322783
ZNF22	0.331601	0.116872	0.0507335
STARD7	0.331576	0.246272	0.463723
PEX11A	0.331492	0.134964	0.103617
EHD2	0.331441	0.197386	0.326006
MOB1A	0.331303	0.0819483	0.00272244
RHOBTB3	0.330824	0.186751	0.292165
DOK1	0.330681	0.0963852	0.0135169
CAT	0.330538	0.150267	0.157503
CCDC130	0.330435	0.198853	0.332672
DDX17	0.330309	0.153139	0.168812
B4GALT1	0.329938	0.0931891	0.0103618
RARRES2	0.329916	0.2345	0.438475
MYL12A	0.329713	0.141174	0.127094
CD93	0.329611	0.101812	0.0216181
CERS2	0.329363	0.125295	0.0748568
COL8A1	0.329356	0.138494	0.118637
ZNF35	0.32924	0.121141	0.0632874
EVC	0.329052	0.101173	0.0209184
BTK	0.328961	0.121311	0.0637778
CDK2AP2	0.328205	0.190751	0.311806
HIF1A	0.328002	0.176666	0.259498
HSPBAP1	0.327963	0.146531	0.148876
SNRPA	0.327956	0.147179	0.150732
ZIC1	0.327939	0.180266	0.273798
SETD1A	0.327507	0.133094	0.102732
CCP110	0.32744	0.166958	0.2262
SYNC	0.326678	0.220734	0.406911
MICALL2	0.326533	0.116303	0.0535003
ZNF813	0.326501	0.142757	0.137677
A4GALT	0.326439	0.170245	0.240039
ZNF137P	0.326439	0.120817	0.0650079
ZNF432	0.32612	0.191469	0.317794
HDGF	0.326059	0.191386	0.317683
FAM114A2	0.32596	0.170208	0.240933
SLC10A3	0.32596	0.170241	0.241019
VPS37C	0.325656	0.163788	0.217965
KANK1	0.325641	0.105507	0.0308964
WWC1	0.325559	0.156964	0.191663
WAS	0.325506	0.12754	0.0867468
CD33	0.325457	0.107968	0.0358059
RIPK2	0.325136	0.113382	0.0480756
RBM15	0.325052	0.156066	0.189154
MUC1	0.324403	0.0844473	0.00458573
ZXDC	0.324222	0.12895	0.093045
CLIC2	0.324217	0.13759	0.122959
CHPT1	0.323702	0.181187	0.286339
TYROBP	0.323503	0.121109	0.0690782
SAMD4A	0.323466	0.104393	0.0299571
CD300A	0.323355	0.0876238	0.00693507
CEP112	0.323272	0.15631	0.1935
PLP2	0.323137	0.12357	0.0768439
RBM28	0.323085	0.163667	0.222231
TAOK1	0.322866	0.12549	0.0834866
FAM13A	0.322851	0.12448	0.0801191
AGFG2	0.322586	0.125015	0.0822409
IRS2	0.322435	0.141536	0.139712
ICAM2	0.322354	0.104749	0.0314683
CORO1B	0.322309	0.107766	0.0373262
PDPN	0.321986	0.163773	0.224747
TBC1D15	0.321911	0.126843	0.0891049
FOXD1	0.321765	0.152652	0.182212
ADAMTS9	0.321702	0.143257	0.147332
IRAK1	0.321654	0.184515	0.303311
LIFR	0.321558	0.154625	0.190257
ZNF250	0.321183	0.211281	0.389507
DLEC1	0.320821	0.138794	0.132601
POLR2H	0.320602	0.175219	0.269598
PNPLA6	0.320422	0.158878	0.209426
MCM5	0.320397	0.105168	0.0336609
PTPN12	0.320306	0.139441	0.135777
HSPB7	0.32027	0.153869	0.189581
SREK1	0.320132	0.110832	0.0458845
LAMB2	0.320022	0.164037	0.229315
LILRB1	0.319654	0.0981845	0.0207619
CDCA8	0.319483	0.121002	0.0731915
USP21	0.31932	0.179703	0.290093
SNAI1	0.319173	0.121095	0.0739036
WDR78	0.319097	0.136273	0.125948
TMEM2	0.319072	0.108165	0.040789
MAP3K4	0.318977	0.135138	0.122355
SEC11A	0.318678	0.153558	0.191395
FBLN1	0.318576	0.0618712	7.42433e-05
UBTD1	0.318561	0.200177	0.360256
TARDBP	0.318455	0.0876311	0.00813998
FLNA	0.318359	0.142155	0.148553
LGALS9	0.318066	0.111304	0.0489286
CIDEB	0.318028	0.121106	0.0753066
C10orf10	0.317926	0.0991223	0.0232898
CD22	0.317879	0.0765089	0.00196098
ANXA5	0.317857	0.120954	0.0749469
BCORL1	0.317852	0.147782	0.170379
RFNG	0.317667	0.171381	0.260813
IL3RA	0.317498	0.104577	0.0345075
ZMYM1	0.317356	0.19037	0.330561
TCIRG1	0.317223	0.109493	0.0451862
VAT1	0.317199	0.181115	0.300228
BHLHE41	0.317191	0.197762	0.355762
PPP1R26	0.317133	0.125118	0.0895529
PTPN1	0.317084	0.118251	0.067857
HSPA2	0.316948	0.116328	0.0627298
EIF2S2	0.316617	0.173293	0.270772
SMAD7	0.316503	0.149426	0.179248
ATP1A2	0.316165	0.227538	0.445605
ZBTB1	0.316033	0.125505	0.0924934
TAGLN2	0.315993	0.0930342	0.0147186
MAFB	0.315625	0.208406	0.391816
GMNN	0.315493	0.190294	0.334186
B4GALT4	0.315276	0.186326	0.321182
TEKT2	0.315104	0.121089	0.0786383
CD2AP	0.314972	0.114458	0.0596911
SYF2	0.314734	0.151643	0.191385
G0S2	0.314254	0.139126	0.144421
GOLM1	0.313944	0.116132	0.0649041
HIST2H2BE	0.313915	0.168764	0.258394
RPN2	0.313613	0.128707	0.107306
SFSWAP	0.313589	0.0922388	0.0145743
SLC25A1	0.313371	0.189498	0.335745
SLC15A2	0.313147	0.197655	0.362506
ZNF257	0.313104	0.11524	0.0633528
CASP8AP2	0.31291	0.160012	0.228197
CTSS	0.312606	0.144082	0.165427
PROS1	0.312584	0.12034	0.0795602
CLIP2	0.312534	0.138841	0.146074
TRIM5	0.311975	0.126067	0.0999518
ZNF358	0.311926	0.143019	0.162237
STX2	0.311785	0.150231	0.191395
SZRD1	0.31172	0.126284	0.101168
SCUBE3	0.311676	0.169119	0.264362
POGK	0.31167	0.192757	0.350369
NDE1	0.311262	0.11576	0.0668133
ZNF302	0.311078	0.18549	0.32677
ALDH4A1	0.310849	0.169237	0.266775
FAP	0.310704	0.165319	0.252159
EML3	0.310466	0.135999	0.138784
CDKL3	0.310413	0.197028	0.366367
SATB2	0.310293	0.214795	0.422887
PDIA4	0.310288	0.163887	0.247778
RNF138	0.309995	0.151139	0.19869
ADD3	0.309833	0.156163	0.219052
IFRD1	0.309804	0.193649	0.357054
ITGA5	0.309578	0.127785	0.109984
SLC4A2	0.309542	0.194611	0.360557
RSAD1	0.309396	0.180345	0.313331
DCLRE1C	0.30927	0.149442	0.193061
SLC7A5	0.309261	0.185891	0.331859
DNAJC1	0.309176	0.143226	0.168321
BARD1	0.309148	0.112582	0.0602429
ILK	0.308997	0.139764	0.154837
IL6R	0.308942	0.146458	0.181844
USP39	0.308628	0.206143	0.399638
CTNNA1	0.30859	0.0870742	0.0102724
GRTP1	0.308319	0.176173	0.300805
CD40	0.307958	0.0851828	0.00849652
CALML4	0.307844	0.108657	0.0509499
LRRC32	0.30734	0.120494	0.0869639
SNTA1	0.307226	0.166579	0.263774
RFTN1	0.30691	0.230009	0.468772
FZD2	0.306899	0.161071	0.243716
PCOLCE	0.306874	0.121259	0.0902864
SPG20	0.306792	0.202729	0.392206
TMBIM6	0.306489	0.177648	0.310037
SPSB1	0.306436	0.104414	0.0419876
DOCK5	0.30642	0.0845395	0.00830253
RNASET2	0.306267	0.0911067	0.0160695
HLA-DMB	0.306229	0.0950111	0.022416
ARSE	0.306207	0.143745	0.175816
ZBTB33	0.306125	0.191383	0.3571
SPON1	0.305869	0.176338	0.306125
RNF19A	0.305865	0.205022	0.401876
TLR7	0.305624	0.10565	0.0455712
EMP2	0.305462	0.0908904	0.0161056
TRMT13	0.305442	0.104333	0.0425179
ZNF646	0.305015	0.127699	0.116468
OSBPL2	0.304935	0.115402	0.0729446
ZNF160	0.304789	0.0963933	0.0257685
GPR65	0.30473	0.174789	0.303297
PARD3	0.304721	0.164975	0.262995
ID3	0.304399	0.125887	0.110775
LTBP3	0.304321	0.134159	0.142057
NFATC3	0.30423	0.140034	0.164733
C15orf39	0.304074	0.107734	0.0520423
AIM2	0.303931	0.115638	0.0748911
DDX5	0.303802	0.186854	0.346621
PPP1CC	0.303654	0.254761	0.533576
CCR5	0.303609	0.109863	0.0583619
RBM38	0.303593	0.118628	0.0856377
FXYD1	0.30359	0.27411	0.571603
TBXAS1	0.303572	0.104352	0.044119
ZNF652	0.303529	0.139694	0.164701
SYNPO	0.303379	0.164915	0.265737
PER1	0.303357	0.105899	0.0483704
CHI3L2	0.303313	0.131961	0.13545
TRIP11	0.303145	0.155177	0.228506
HES1	0.30301	0.128575	0.122959
TMED10	0.302777	0.0890533	0.0145743
TTI2	0.302754	0.120973	0.0951452
SLCO3A1	0.302608	0.152395	0.218684
IFT140	0.302597	0.153231	0.222127
EIF2B4	0.302439	0.0938285	0.022416
MEX3C	0.302272	0.195408	0.37876
HPS5	0.301964	0.126718	0.117641
ZZZ3	0.301928	0.150366	0.212014
CDK2	0.301756	0.0921936	0.0199624
RBM48	0.301664	0.123672	0.1069
LRRC23	0.301629	0.120586	0.0953667
KCNJ2	0.301289	0.151046	0.215978
FGF21	0.301101	0.1153	0.0772045
ZMPSTE24	0.301029	0.220323	0.454515
C3orf27	0.301021	0.148227	0.204885
IFNA2	0.300946	0.139128	0.16743
LAPTM5	0.300922	0.0889965	0.0152767
CSF1R	0.30087	0.121032	0.0982206
PPP6R3	0.300812	0.157515	0.242475
NCOA6	0.300582	0.154001	0.22903
HEPH	0.300576	0.157208	0.24175
HIST1H2BD	0.300389	0.140304	0.172537
RUNX3	0.300316	0.092679	0.0215225
DDX27	0.300214	0.0941573	0.0242224
F2RL1	0.299919	0.166007	0.278672
PECAM1	0.299552	0.112032	0.0688594
MXD4	0.299435	0.123986	0.111256
CYP3A7	0.299404	0.116676	0.0846103
PXN	0.298998	0.1057	0.0513927
POLG	0.298989	0.129678	0.133938
KLHL36	0.298696	0.112195	0.0703199
SLC26A6	0.298674	0.081159	0.00716015
BCAT2	0.298652	0.135053	0.154747
INO80D	0.298351	0.153524	0.231393
PQLC3	0.29814	0.101907	0.0426934
C14orf159	0.298094	0.195755	0.388375
MED12	0.297949	0.14797	0.210225
CEBPG	0.297802	0.250435	0.534832
STAG2	0.29777	0.166135	0.284017
TMED1	0.297754	0.170266	0.301236
MTMR3	0.297735	0.109092	0.0622686
PCBP2	0.297499	0.141574	0.184254
PLD2	0.297471	0.160171	0.259296
JTB	0.297382	0.216344	0.451387
ARID1A	0.297297	0.0942758	0.0262864
ALDH1L1	0.297093	0.155463	0.242095
PARP12	0.296996	0.136689	0.164701
HIP1R	0.29698	0.133963	0.153291
TCF12	0.296905	0.0859136	0.0127023
TBL1X	0.296731	0.0786548	0.00549423
APOF	0.296633	0.153964	0.237166
PLIN2	0.296598	0.128489	0.133312
ATHL1	0.296579	0.130143	0.139645
SLC25A21	0.29653	0.180075	0.338799
ADM	0.2965	0.120925	0.104376
NPC1L1	0.296349	0.101845	0.0440955
RAB23	0.296126	0.197258	0.397816
FAM50A	0.296124	0.183781	0.352743
JAM2	0.296035	0.10438	0.0507752
ATP6V0E1	0.296032	0.111687	0.0716356
RHBDD3	0.29591	0.111822	0.0723327
CTSC	0.29581	0.0847812	0.0117007
CDK4	0.295694	0.138179	0.172871
SAP30L	0.295606	0.121138	0.106745
KCTD15	0.295572	0.136215	0.165378
SCN4A	0.295561	0.134033	0.15635
CPZ	0.295524	0.10136	0.0436237
GLI3	0.295254	0.180876	0.344449
PRKD3	0.295098	0.0991835	0.0386805
MLPH	0.295036	0.149026	0.220331
ABCC3	0.294981	0.105195	0.054011
EIF4EBP1	0.294881	0.120663	0.106141
GLB1L2	0.294833	0.121697	0.109984
CDKN2C	0.294734	0.153714	0.240039
NUP43	0.294718	0.124002	0.118948
ARHGAP29	0.29466	0.0969084	0.034201
C1orf112	0.294583	0.144458	0.202577
LTA4H	0.294568	0.129282	0.139712
HIF3A	0.294481	0.11541	0.0868627
S1PR1	0.29435	0.133601	0.156624
FBXO2	0.294226	0.120991	0.108164
ENGASE	0.294132	0.194184	0.391801
GNAI2	0.294003	0.142738	0.196003
TM4SF1	0.293976	0.0869045	0.015251
ING1	0.293742	0.118781	0.100246
BTNL8	0.293537	0.131298	0.149312
DNAJB1	0.293519	0.142703	0.196957
FIGF	0.293449	0.125098	0.12506
PLAC8	0.293343	0.103363	0.0506952
PSRC1	0.293201	0.120111	0.10669
TMEM123	0.293148	0.102032	0.0473676
ASXL1	0.293035	0.100876	0.0445532
C2orf42	0.292855	0.201023	0.417173
PLEKHF1	0.292854	0.0987362	0.0394266
NEU2	0.292779	0.121206	0.111193
PILRA	0.292738	0.147281	0.218123
FBXO42	0.292707	0.158604	0.263443
DERL2	0.292529	0.138616	0.181594
MAPRE1	0.292485	0.15548	0.251759
TCF7L1	0.292403	0.235948	0.511995
XPC	0.292275	0.15529	0.251434
ALDH6A1	0.292221	0.19707	0.405444
TFCP2L1	0.29221	0.111664	0.0765813
GPR56	0.292157	0.113303	0.0825889
TTF2	0.292109	0.172779	0.321777
CFH	0.292005	0.0981479	0.0386805
BMPR1A	0.291997	0.157673	0.261507
ARRB1	0.291799	0.135975	0.171384
FBXW4	0.291505	0.126534	0.134176
AZGP1	0.291489	0.181605	0.355411
MAP3K14	0.291487	0.158662	0.266594
HSD3B2	0.291452	0.13586	0.171499
KIAA0040	0.291402	0.0962835	0.0351249
KRT23	0.291284	0.129356	0.145982
ANP32B	0.291235	0.149627	0.230819
TPP1	0.291156	0.0962753	0.0352022
TSPAN14	0.290852	0.133117	0.161457
TCAP	0.290623	0.139018	0.186935
GNB2L1	0.290231	0.105017	0.0583619
SPSB3	0.290199	0.111836	0.079942
ARAF	0.289732	0.1258	0.134321
ZNF354A	0.289729	0.121011	0.115598
YY1	0.28954	0.136611	0.17895
ARMC4	0.289443	0.166178	0.303805
PAWR	0.289234	0.153072	0.248736
TLE3	0.289018	0.0976926	0.0400032
LMX1B	0.288973	0.120865	0.116027
FZD8	0.288769	0.1779	0.347771
ITSN1	0.288719	0.129361	0.150113
THRB	0.288644	0.133622	0.168031
SERBP1	0.28857	0.170548	0.321182
CLDN5	0.288306	0.107841	0.0688853
IL18	0.288015	0.141001	0.201528
ZCWPW1	0.287895	0.178358	0.351395
MED13L	0.28785	0.0757581	0.005121
NAV2	0.287767	0.120319	0.115904
ECHDC3	0.287748	0.108258	0.0708914
FBXO5	0.28771	0.165366	0.304369
AGO2	0.287646	0.131832	0.161981
VAMP5	0.287456	0.147034	0.228219
UBD	0.287389	0.116106	0.0999245
CTSZ	0.287094	0.125309	0.136868
ECM2	0.286998	0.176734	0.347525
AUTS2	0.286682	0.10186	0.0528636
TAPT1	0.286635	0.113188	0.0900408
C2CD2	0.28657	0.126398	0.142207
CETN3	0.286536	0.178318	0.354576
SGPL1	0.286535	0.0942323	0.034201
MST1	0.286488	0.0981379	0.0433752
CCND3	0.286014	0.125735	0.140536
ABCC10	0.285708	0.104661	0.0622382
SH3GLB1	0.285503	0.0943243	0.0351249
C6orf10	0.285349	0.105137	0.0636402
RBM47	0.285304	0.0894016	0.0241088
EPHX2	0.285278	0.159772	0.286654
RXRA	0.285194	0.169807	0.325804
PGF	0.284935	0.191661	0.403972
IRF6	0.284865	0.147585	0.23599
ZNF263	0.284786	0.121266	0.124453
TGIF1	0.284783	0.0950486	0.0368853
KCTD12	0.284458	0.114481	0.0983194
PILRB	0.284363	0.119061	0.11647
MTF1	0.284139	0.127963	0.152373
SSH3	0.283968	0.107671	0.0736329
TMED9	0.283754	0.149276	0.245164
MAPKAPK3	0.283665	0.15064	0.251066
IRAK3	0.283552	0.0963456	0.0413149
NOL8	0.283367	0.0946818	0.0371661
TMED5	0.283362	0.153212	0.262349
TAX1BP3	0.28322	0.167573	0.32198
PAPOLA	0.283206	0.13944	0.204866
LMNB2	0.283143	0.235481	0.528346
NME4	0.282815	0.178138	0.361749
TNC	0.282583	0.158266	0.286654
NSL1	0.282522	0.176826	0.357746
C14orf93	0.282485	0.187452	0.395081
TCF3	0.282431	0.0991266	0.04971
GDPD3	0.282409	0.106315	0.0710423
PAGR1	0.282316	0.190644	0.406582
TTPA	0.282262	0.154108	0.268894
ARHGAP15	0.28224	0.118361	0.117313
GCK	0.281968	0.120164	0.124871
CTCF	0.281796	0.181774	0.377441
CHST11	0.28147	0.152011	0.261507
TRABD	0.281424	0.101669	0.0580359
IRX5	0.28126	0.193753	0.419175
TAS2R3	0.281115	0.120787	0.12914
NME8	0.280585	0.121083	0.131432
HS1BP3	0.280485	0.120042	0.127
KATNBL1	0.280409	0.0992894	0.0518884
TTC31	0.280374	0.137457	0.202557
TCF4	0.280206	0.158717	0.294661
AHDC1	0.280159	0.175453	0.35799
CUBN	0.280112	0.150138	0.256795
EFNA4	0.279901	0.125164	0.149153
KDSR	0.2799	0.129715	0.168559
CLN3	0.279798	0.150843	0.26027
RBM7	0.279768	0.164307	0.317834
RPL30	0.27966	0.145632	0.23902
FLT3LG	0.279555	0.127318	0.15848
CRY1	0.279553	0.135895	0.196922
RAB27A	0.279533	0.0763061	0.00751819
YIPF4	0.279334	0.114365	0.106375
CEP135	0.279221	0.166994	0.328382
CYP3A4	0.279128	0.118342	0.122675
SFT2D2	0.278984	0.120686	0.132601
CEBPZ	0.278954	0.212472	0.47863
CCDC170	0.278931	0.209869	0.471043
ZNF721	0.278908	0.172765	0.35128
ABL1	0.278753	0.10156	0.0604322
SAP30	0.278663	0.157301	0.292165
LEPREL4	0.278525	0.130696	0.175615
CYTL1	0.278504	0.138793	0.212518
CLK4	0.278464	0.173119	0.353889
FZD1	0.278396	0.0936382	0.0388172
HOXB2	0.278385	0.214637	0.484783
TLR4	0.278224	0.129327	0.170249
IL16	0.278106	0.109331	0.0880867
PLA1A	0.278106	0.108145	0.083722
GATM	0.2781	0.196307	0.434774
TGFBR1	0.278081	0.145812	0.243276
NELFA	0.277973	0.0963462	0.0461242
AQP4	0.277921	0.160868	0.309253
VPS37B	0.277795	0.131466	0.180746
SORBS1	0.277681	0.111748	0.0983194
MOK	0.277583	0.169329	0.341554
KCNJ13	0.277574	0.116631	0.118229
PHF2	0.277489	0.0984685	0.0525401
CHEK2	0.277464	0.101255	0.0609685
PLEKHB1	0.277376	0.206522	0.465097
GIMAP4	0.277337	0.120915	0.136266
SNX5	0.277297	0.128686	0.16938
FCGR2B	0.277134	0.114766	0.111297
HSPD1	0.277091	0.0930138	0.0383674
OR1G1	0.276927	0.129319	0.172517
ZBTB7B	0.276835	0.10464	0.0724451
PTPN21	0.27673	0.160807	0.31171
ARHGEF26	0.276467	0.167629	0.337648
TNRC6B	0.276411	0.164796	0.326761
NOL12	0.276409	0.101161	0.0619171
NCKAP1L	0.276356	0.121152	0.139131
RBL2	0.276327	0.114916	0.113237
LUC7L3	0.276081	0.134805	0.199864
PRPF39	0.276075	0.154893	0.287977
TNFAIP3	0.275913	0.0962859	0.0483214
STK38L	0.275848	0.127658	0.167788
GPX1	0.275564	0.110005	0.0946833
ADORA3	0.275547	0.125076	0.156624
LEPRE1	0.275224	0.153158	0.282222
THBS2	0.275092	0.125783	0.160925
BGN	0.274979	0.156675	0.298504
SYK	0.274785	0.0986866	0.0561521
ZNF266	0.274411	0.174443	0.367484
WNK1	0.274391	0.100153	0.0610176
TMEM161A	0.274293	0.1049	0.0768439
JUP	0.274262	0.104141	0.0742016
RPS17	0.273985	0.121635	0.145804
YY1AP1	0.273965	0.133633	0.198968
CCL16	0.273886	0.120911	0.142697
CLCN7	0.273766	0.150082	0.271851
GTF3C1	0.27376	0.118654	0.133634
SERTAD2	0.273712	0.156336	0.300499
CCR1	0.273605	0.0962581	0.0503353
ZMYND10	0.273399	0.163605	0.328619
IL7R	0.273369	0.116753	0.125948
CYP21A2	0.27335	0.110754	0.101218
PLCG1	0.273301	0.132356	0.194556
LSM2	0.273019	0.145873	0.255238
KANSL3	0.273016	0.134596	0.205441
GATAD2A	0.272845	0.09367	0.0439184
RP2	0.272337	0.156861	0.305519
ZNF143	0.272156	0.178983	0.389457
ADRB2	0.272037	0.225015	0.525417
ECE1	0.271901	0.105137	0.0813131
SLC17A4	0.2719	0.115709	0.124244
ZC3H11A	0.271793	0.145688	0.256795
TUBD1	0.271539	0.232978	0.545087
CTSW	0.271332	0.136488	0.218039
CEPT1	0.271327	0.093488	0.0447903
HOXA6	0.271299	0.121247	0.148904
NEK7	0.271287	0.114111	0.11877
HSD17B10	0.271133	0.234014	0.548765
TFIP11	0.271118	0.091192	0.0388172
RBCK1	0.271082	0.119495	0.142057
FMO2	0.270972	0.183426	0.4081
KANSL1L	0.270766	0.176403	0.383785
HDAC7	0.270623	0.097486	0.0570745
MT4	0.270605	0.121086	0.149483
ZSCAN9	0.270594	0.169533	0.358085
MAT1A	0.270583	0.120601	0.147723
PHF15	0.270405	0.103216	0.0761244
SF3B3	0.270261	0.13771	0.225752
STARD8	0.26954	0.12117	0.151527
SIGLEC9	0.26953	0.120646	0.149661
HELZ	0.269496	0.119819	0.146613
GAS2L1	0.269484	0.0793866	0.0147966
SNRNP48	0.269244	0.18865	0.43013
USP29	0.268841	0.163554	0.340028
CHST7	0.268807	0.13224	0.204415
FRMD8	0.268595	0.0966426	0.0567251
DCLRE1B	0.26843	0.115827	0.131394
IRF3	0.268174	0.12919	0.191316
SCRIB	0.268164	0.112653	0.118128
SMAD5	0.268036	0.152847	0.299074
PYGB	0.267915	0.212033	0.501133
ATXN7L1	0.267759	0.137618	0.231042
FLII	0.267712	0.167295	0.357034
GNRH1	0.267325	0.177384	0.395078
SRGN	0.267226	0.114558	0.127783
ENO3	0.267147	0.124775	0.172537
INTS8	0.266961	0.185326	0.423738
MICB	0.266524	0.0890775	0.0372189
HMGN5	0.266364	0.137208	0.232088
TRIM22	0.266197	0.103731	0.0846103
BST1	0.266107	0.131573	0.207274
WWC2	0.266045	0.0987344	0.0661021
MCL1	0.265967	0.116023	0.136484
LMF2	0.265956	0.162013	0.340914
UPK1A	0.265265	0.116191	0.138761
CD151	0.265166	0.129085	0.197816
QSER1	0.265061	0.131874	0.211586
ATP4B	0.264971	0.112336	0.122675
LRP2	0.264875	0.149725	0.293028
STK38	0.264833	0.108512	0.106745
RBM39	0.264753	0.106777	0.0992172
ZBTB40	0.264688	0.177065	0.400586
CFLAR	0.264683	0.106173	0.0969499
SBNO2	0.264648	0.104909	0.0916384
KIAA0020	0.264635	0.116018	0.139131
WDR45B	0.264545	0.208931	0.500161
CWC25	0.264418	0.10488	0.0919029
RBL1	0.264315	0.160709	0.339699
CARS2	0.264094	0.166511	0.362225
ALX4	0.264052	0.176273	0.399316
ZNF83	0.264038	0.150806	0.300499
SULT1B1	0.263939	0.108205	0.1069
DARC	0.263765	0.165097	0.357746
ITPK1	0.263748	0.159512	0.335816
LYL1	0.263508	0.120693	0.161647
ZNF419	0.263393	0.0959809	0.0604799
PARD6B	0.26335	0.158906	0.334456
BNC2	0.263169	0.149091	0.294761
IMMP2L	0.26314	0.100994	0.0782056
MFNG	0.263129	0.0872669	0.0357499
HLA-DRA	0.262753	0.0895271	0.0419876
TNIP1	0.262738	0.157021	0.328013
ZBTB39	0.262729	0.155621	0.322756
ITGB4	0.262625	0.131202	0.213671
SMC6	0.262482	0.102728	0.086348
ZNF276	0.262467	0.145149	0.278114
S100A12	0.262389	0.120817	0.164883
ARHGAP12	0.26231	0.126883	0.19375
DNAI2	0.261989	0.121194	0.167708
LMOD1	0.261879	0.136783	0.241035
EIF3B	0.26168	0.094323	0.057265
TROVE2	0.261549	0.0940774	0.0565954
BCL9	0.26139	0.201299	0.484039
ATOH1	0.261301	0.126662	0.19514
AFF1	0.2612	0.115742	0.144847
AK1	0.260981	0.163448	0.35799
IRF2	0.260546	0.146145	0.287813
NUP188	0.260531	0.112011	0.129372
ZNF701	0.2604	0.121002	0.169982
MAP3K6	0.260352	0.0933844	0.0558237
RGS1	0.260089	0.137649	0.248736
IL13RA1	0.260078	0.133069	0.228289
LTF	0.260049	0.120969	0.170532
UPF1	0.259673	0.12022	0.168031
PTPRC	0.259671	0.0783833	0.01815
ZMIZ1	0.259642	0.133199	0.229897
TIMP2	0.259473	0.120967	0.171568
ADAM8	0.25924	0.104832	0.100246
RPS6KA1	0.259086	0.105586	0.103969
NABP1	0.259077	0.161001	0.353666
DOCK6	0.259025	0.0970445	0.0693071
BSDC1	0.258983	0.11348	0.13895
PSAT1	0.258827	0.14029	0.263686
NCAPD2	0.258727	0.169858	0.38822
TSSC4	0.258602	0.170822	0.391958
TEAD1	0.258561	0.117096	0.155621
S100A9	0.258548	0.107946	0.115431
PLAUR	0.258269	0.11275	0.136955
USF2	0.258149	0.0789907	0.0201543
PARP1	0.25806	0.182128	0.434774
COL7A1	0.257907	0.104915	0.103234
ARR3	0.257904	0.122164	0.181287
EFCAB14	0.257865	0.118538	0.163864
CLU	0.257788	0.169418	0.388973
ERCC4	0.25768	0.0973694	0.0723245
SOCS3	0.257672	0.095289	0.0648313
CCDC69	0.257657	0.14973	0.31171
HAND1	0.257606	0.135026	0.243157
ZC3H12A	0.25748	0.120751	0.175182
CAD	0.25745	0.175304	0.411901
ITPR2	0.257446	0.162682	0.363121
TRAFD1	0.257374	0.113131	0.140473
EHD1	0.25736	0.16708	0.381192
CD74	0.257358	0.0955897	0.0664688
MAP4K4	0.257358	0.114126	0.145344
GAN	0.25728	0.120969	0.176989
CD3G	0.257127	0.161089	0.358085
CDH19	0.25705	0.107507	0.116027
KMT2B	0.256966	0.0969143	0.0715232
FSHB	0.256946	0.15079	0.317668
HLA-DMA	0.256882	0.100223	0.0851645
EIF2B2	0.256786	0.130419	0.223988
BCL2A1	0.25657	0.167387	0.384408
SERINC2	0.256402	0.14961	0.314071
ZNF394	0.256018	0.110658	0.132259
SEC24B	0.255992	0.170078	0.395901
CCDC93	0.255752	0.131345	0.230511
RPAP1	0.255634	0.139483	0.268495
SRSF1	0.255407	0.144141	0.29212
RPS28	0.255365	0.149358	0.315349
TTC17	0.255364	0.180907	0.436988
CNPY4	0.254102	0.181768	0.441794
DDX21	0.25391	0.114102	0.151409
PHACTR4	0.253816	0.100532	0.0912493
NTSR2	0.253804	0.180212	0.43805
WDR52	0.253793	0.132183	0.23913
CDH20	0.253706	0.120657	0.183825
MSRB1	0.253703	0.107833	0.123684
TXLNA	0.253559	0.126999	0.215512
ABI3BP	0.253402	0.22831	0.570591
CNOT6	0.253394	0.0972325	0.0781622
NFKB1	0.253145	0.123724	0.200442
MPST	0.253113	0.151168	0.327742
CDCA4	0.253054	0.138593	0.271284
TIMP3	0.253039	0.157687	0.355533
YIPF1	0.252997	0.114165	0.153498
REV3L	0.25291	0.144035	0.298176
TNPO1	0.252882	0.0755758	0.0167365
GJA9	0.252725	0.183074	0.449528
STC2	0.252713	0.119534	0.180296
ZNF468	0.252273	0.150664	0.327742
DCHS1	0.252149	0.128972	0.228219
CASP1	0.252098	0.138326	0.272498
LPAR3	0.251879	0.106959	0.123243
HIST1H3D	0.251804	0.107785	0.127066
UNKL	0.251789	0.0962015	0.0765394
SLFN12	0.251728	0.120829	0.188976
CALD1	0.251543	0.0639914	0.00357645
LEPROT	0.251486	0.184908	0.457172
TMX1	0.251452	0.194987	0.487956
AKAP8L	0.251301	0.0845638	0.0389399
ACSM1	0.251236	0.136801	0.266843
GNG5	0.251182	0.117599	0.17406
SUZ12	0.251008	0.15962	0.367724
LAMA1	0.250702	0.119105	0.183159
C7orf26	0.250668	0.153615	0.34467
APOE	0.250624	0.19421	0.487527
MYO1F	0.250559	0.113783	0.156955
TSEN34	0.250537	0.207693	0.526763
UCP3	0.250431	0.141498	0.292762
C10orf12	0.250359	0.102335	0.105555
KLF6	0.250338	0.121124	0.193882
MTMR11	0.250321	0.094926	0.0736853
SYDE1	0.250313	0.157872	0.362225
FUZ	0.250273	0.145024	0.309923
LZTR1	0.250245	0.140452	0.288138
CXorf21	0.250207	0.139022	0.28122
PPARG	0.249905	0.0921012	0.0636416
TSC22D4	0.249821	0.104487	0.116027
NCOR1	0.249794	0.173539	0.424088
PRRC2C	0.249685	0.103674	0.112515
CYBA	0.249477	0.104475	0.116517
METTL21B	0.249464	0.15865	0.367763
GID8	0.249186	0.227222	0.576509
ZNF609	0.249023	0.108295	0.135282
MYC	0.248972	0.138277	0.280872
DNASE2	0.248669	0.108138	0.135282
CYP11A1	0.248649	0.234658	0.594459
SHMT2	0.248596	0.160863	0.379485
ZNF286A	0.248508	0.107191	0.131132
TMC6	0.248322	0.0935414	0.0711229
KIAA0355	0.248234	0.131499	0.249348
EVA1B	0.24815	0.101721	0.106888
UBE2L6	0.248072	0.10796	0.135549
HJURP	0.247872	0.120491	0.196922
SNCAIP	0.24773	0.129975	0.243501
FAM90A1	0.247609	0.100648	0.102816
DOK3	0.247471	0.104957	0.122844
GALNT3	0.247378	0.139962	0.293822
PLAG1	0.247099	0.162976	0.391242
NOD2	0.24706	0.120711	0.200285
AMOTL2	0.247	0.120724	0.200442
DNASE1L2	0.246915	0.120888	0.201553
MAGEA10	0.246836	0.114511	0.169189
SEC14L1	0.246826	0.130247	0.24724
VSIG10	0.246782	0.0998545	0.100572
GZMK	0.24678	0.130561	0.248698
TUBB6	0.246776	0.109017	0.143046
ZNF274	0.246629	0.0981383	0.0932811
CLK2	0.246612	0.13404	0.265693
HPR	0.246346	0.160561	0.38383
PRDM1	0.246335	0.114161	0.168559
SDF4	0.246241	0.122595	0.211791
SLC24A6	0.246112	0.157012	0.369678
APOBR	0.24605	0.130357	0.249381
ASCC1	0.245617	0.170925	0.42526
ARID3B	0.245577	0.207741	0.537649
GPSM3	0.245553	0.111628	0.157503
C7orf69	0.245544	0.12099	0.20538
MOCS1	0.245475	0.127118	0.235723
DAAM1	0.245426	0.15477	0.362225
LTBR	0.245302	0.112248	0.161385
PTGES3	0.245229	0.140346	0.301737
TEAD4	0.245164	0.117311	0.18697
CRELD2	0.245135	0.120944	0.205946
ADNP	0.245105	0.112108	0.161137
MEIS2	0.245043	0.173888	0.437728
TFEB	0.245001	0.104706	0.126201
ASCL2	0.244935	0.157591	0.375627
FEM1C	0.244852	0.158281	0.37876
MYOF	0.244841	0.0798143	0.0321173
NOTCH1	0.244662	0.171757	0.431353
LAIR1	0.244612	0.103843	0.123161
NSUN5P2	0.24461	0.136576	0.284658
ZBTB44	0.244564	0.109589	0.150144
C12orf39	0.244563	0.176508	0.447133
TOR1B	0.244553	0.178923	0.454509
SAT1	0.244539	0.107871	0.142222
REXO4	0.244239	0.175454	0.444582
KRT83	0.244121	0.120771	0.207547
EEF1D	0.244107	0.098354	0.098703
SALL1	0.244096	0.211611	0.551136
CDK13	0.244033	0.128094	0.243814
DERA	0.243985	0.183526	0.470945
IL18R1	0.243925	0.108588	0.147142
IFNW1	0.243914	0.115853	0.183014
RAB3IL1	0.243913	0.168433	0.421221
HDAC4	0.243751	0.128828	0.248066
ACAA2	0.243601	0.189083	0.488487
ADARB2	0.243577	0.159313	0.385857
SRRM2	0.243465	0.111155	0.15999
MZB1	0.243366	0.153083	0.360986
RPS15A	0.243319	0.0857056	0.0506416
MKNK1	0.243187	0.164404	0.407172
PRODH	0.24312	0.177323	0.453033
INTS9	0.243021	0.11631	0.187002
ANGEL1	0.242863	0.101903	0.117572
GFI1	0.242718	0.130726	0.259498
HNRNPA2B1	0.242715	0.174015	0.44344
MYO7A	0.242616	0.0836738	0.0450392
CAB39L	0.242373	0.186722	0.48428
ARL4A	0.242261	0.165037	0.412062
DTYMK	0.242208	0.103399	0.125923
SPNS1	0.241912	0.0888551	0.0628424
MAML1	0.241826	0.161683	0.400269
SP3	0.24162	0.120846	0.214655
FBP1	0.241517	0.1939	0.508979
APH1B	0.241348	0.126375	0.242475
AQP7	0.240972	0.121005	0.216906
WAC	0.240969	0.114264	0.181964
SSRP1	0.240968	0.13963	0.309923
BMPR1B	0.240818	0.118211	0.203208
SCNN1B	0.240493	0.113034	0.176755
CNPY3	0.24029	0.0881189	0.0624547
NFE2L2	0.240108	0.099138	0.110102
LAS1L	0.239895	0.168176	0.430428
RASSF1	0.239849	0.0838876	0.0487907
MTA2	0.23972	0.167329	0.427413
CARHSP1	0.23968	0.176905	0.459614
ZSWIM8	0.239669	0.0906371	0.0726253
TM4SF4	0.239572	0.141132	0.319552
DKKL1	0.238949	0.12097	0.221942
SF3B1	0.23893	0.0807274	0.0399053
IRF9	0.238791	0.153188	0.37359
TGIF2	0.238514	0.19882	0.529477
CHKA	0.2384	0.0927502	0.0838787
C21orf62	0.23824	0.159059	0.399342
ATP7B	0.238221	0.110245	0.167788
MAGT1	0.238152	0.149318	0.358436
PGLYRP4	0.238062	0.10786	0.155966
PSME1	0.238041	0.10731	0.152862
LBP	0.238005	0.104716	0.141017
SMTN	0.23799	0.141398	0.324494
MDFIC	0.237977	0.119677	0.217931
IGF2BP3	0.237949	0.151388	0.367849
BANF1	0.237629	0.226425	0.599576
EMR2	0.237612	0.177763	0.467886
AATF	0.237506	0.161783	0.412062
PIGA	0.237454	0.10486	0.142866
FAM46C	0.237306	0.169982	0.442818
KATNA1	0.237037	0.148248	0.357175
BIRC3	0.236932	0.155339	0.387466
SERPINF2	0.236801	0.139576	0.319664
DNAI1	0.236718	0.116227	0.203272
RETN	0.23665	0.120563	0.225724
FOXF2	0.236528	0.120582	0.226106
AK2	0.236472	0.125555	0.25094
ARL5A	0.236192	0.1097	0.169834
NOL3	0.236185	0.13445	0.297911
C11orf16	0.236159	0.117114	0.209459
GPR144	0.236142	0.150799	0.370071
GOLGA3	0.23604	0.139478	0.321145
LRRFIP2	0.235992	0.0828939	0.0499184
BNC1	0.235786	0.12128	0.231324
CNOT2	0.235622	0.103924	0.142207
PPBP	0.235569	0.120215	0.226989
TNFRSF10D	0.235448	0.137445	0.314221
ARHGAP10	0.235377	0.133982	0.297911
GPR35	0.235011	0.121299	0.233421
MGST2	0.234901	0.120807	0.231253
APOC1	0.234765	0.208132	0.562122
EHD4	0.234752	0.153939	0.387589
ICOS	0.234737	0.149214	0.367473
RING1	0.234492	0.117963	0.21805
RCN3	0.234462	0.137448	0.316895
DPEP2	0.234365	0.167703	0.442052
RGS19	0.234184	0.120239	0.230365
LHB	0.233941	0.120339	0.231341
PIK3CD	0.233905	0.148421	0.366118
KCNA5	0.23372	0.150205	0.374977
BATF3	0.233475	0.240277	0.636691
SEC14L2	0.233428	0.225074	0.605905
KNOP1	0.233085	0.10443	0.150113
SLC47A1	0.232593	0.198524	0.542146
MED28	0.232333	0.118418	0.225963
ABCB8	0.232273	0.129723	0.284815
USPL1	0.232229	0.178024	0.481984
ZAK	0.232196	0.191576	0.524284
CEBPA	0.232151	0.0976843	0.118974
CA8	0.232142	0.166659	0.444532
ZNF613	0.232111	0.136328	0.317834
CD180	0.232058	0.120735	0.238162
OFD1	0.23203	0.104392	0.15192
PIAS4	0.231958	0.124396	0.256863
COL4A2	0.231957	0.180163	0.488907
ACADS	0.231831	0.121111	0.241188
LAMP3	0.231792	0.11425	0.205441
PDLIM4	0.231761	0.117418	0.222255
GRIN2C	0.231687	0.0950238	0.107142
PLA2G16	0.231575	0.135152	0.314144
CLEC1A	0.231495	0.138237	0.327678
LPCAT1	0.231365	0.145628	0.361381
LY86	0.231278	0.120103	0.237265
BRD4	0.231196	0.173623	0.470042
ACSL1	0.231191	0.122414	0.249093
KIF5B	0.231055	0.131346	0.297253
NIN	0.231039	0.0769254	0.0363195
CYR61	0.231012	0.159047	0.418719
LAG3	0.23097	0.1649	0.440495
KRT6C	0.230877	0.121274	0.244083
ZFP112	0.230694	0.232654	0.626983
SALL2	0.230653	0.161015	0.427413
BGLAP	0.23065	0.202581	0.556999
ZNF337	0.230521	0.104833	0.157765
FXYD3	0.230329	0.113909	0.207416
EFNA2	0.230259	0.115544	0.216577
FLCN	0.230249	0.143825	0.356725
GSTK1	0.229426	0.12429	0.263347
CES1	0.229272	0.139248	0.338867
ALDH9A1	0.229254	0.194029	0.537865
ABHD4	0.229229	0.170569	0.464667
EIF1	0.229228	0.155223	0.408444
NES	0.229213	0.116094	0.222134
PLEKHG3	0.229125	0.0873593	0.0756011
CTDSPL	0.229111	0.153153	0.400174
PDZRN3	0.229085	0.153742	0.402682
GPR20	0.229061	0.141807	0.351014
MAK	0.229028	0.100116	0.137602
CPSF3L	0.228985	0.100558	0.13987
ELOVL5	0.228919	0.0857067	0.0690947
HEYL	0.2288	0.126153	0.276033
NGFR	0.228777	0.120649	0.246897
RAD51B	0.228684	0.154638	0.407235
RIN3	0.228603	0.0938813	0.107574
PEX12	0.228533	0.245281	0.655553
HPX	0.22844	0.108388	0.182212
NEK9	0.228371	0.101073	0.144232
HIST3H3	0.228359	0.120036	0.24455
DVL2	0.228213	0.15643	0.416397
SRRT	0.228162	0.102992	0.153634
KDM4B	0.22801	0.0987616	0.133292
CHD9	0.22791	0.0905841	0.0927685
HIVEP3	0.227868	0.135456	0.324548
HAND2	0.227865	0.146757	0.376206
LMNA	0.227783	0.0997152	0.138466
LSM1	0.227776	0.204302	0.568125
GZMH	0.227677	0.161918	0.438652
PPARA	0.227636	0.1454	0.370276
VNN2	0.227626	0.101156	0.14633
IFNB1	0.227483	0.121581	0.255238
IER3	0.22747	0.110423	0.196003
TMEM179B	0.227352	0.14779	0.382035
CTSL1	0.227346	0.14545	0.371503
RPGR	0.227282	0.14462	0.367872
FES	0.227273	0.137087	0.334186
TSTD2	0.22726	0.104029	0.161457
FAM3A	0.227241	0.132023	0.311591
ANTXR1	0.227177	0.127888	0.29031
ACSBG1	0.22714	0.176993	0.49051
PYGM	0.227022	0.154484	0.411497
ANXA3	0.226966	0.120969	0.253283
HCK	0.226835	0.120401	0.250873
TFE3	0.226833	0.191899	0.537674
MED1	0.226664	0.0968685	0.126201
ROCK1	0.226553	0.127637	0.290808
FAM193B	0.226532	0.155742	0.418151
TMEM165	0.226437	0.0957412	0.121293
SOX15	0.226179	0.157602	0.426184
SLC43A3	0.226178	0.0830774	0.0628424
PPP1R3C	0.226053	0.192804	0.541773
LIMK2	0.226012	0.133627	0.32145
PPM1B	0.226012	0.138615	0.345235
CDC25B	0.225938	0.105107	0.170532
ZNF350	0.225815	0.193934	0.545788
HABP2	0.225686	0.181705	0.510534
TSC22D3	0.225682	0.0854295	0.0730124
ZIC3	0.225677	0.124989	0.279104
SNX29	0.225671	0.132806	0.318924
PIKFYVE	0.225641	0.109746	0.197234
WDR96	0.225552	0.123806	0.272725
LARP7	0.225515	0.126917	0.290093
GOLPH3L	0.225294	0.145651	0.37876
IFNG	0.225188	0.145011	0.37613
TLR8	0.225156	0.119893	0.252772
PIPOX	0.225121	0.15795	0.431018
NEDD4	0.224968	0.160719	0.440925
BIRC5	0.22496	0.101964	0.156086
MYO1C	0.224891	0.137018	0.340935
MYO5C	0.224797	0.143611	0.37033
NFATC1	0.224697	0.0907137	0.0995582
BAX	0.224643	0.0860254	0.0772045
WDR91	0.224553	0.127798	0.297911
NCOA1	0.22453	0.142653	0.367081
ARGLU1	0.224492	0.108347	0.192238
C7orf63	0.224486	0.171585	0.47994
REPIN1	0.224327	0.131766	0.317834
FSHR	0.224282	0.141648	0.362789
HP1BP3	0.224235	0.184827	0.523868
TRIM38	0.224233	0.133359	0.324848
HEATR1	0.224232	0.123767	0.27661
ABCA6	0.224121	0.159773	0.43951
GLB1	0.224091	0.199491	0.564191
POMT2	0.224077	0.138298	0.349128
CAPN7	0.224066	0.136165	0.339411
WWOX	0.22401	0.102952	0.163777
SPG21	0.223833	0.159019	0.438214
STAU1	0.223707	0.119433	0.254627
LMBR1L	0.223687	0.139547	0.355854
EMID1	0.223517	0.188969	0.537464
RAD52	0.223448	0.119102	0.253283
IGFBP4	0.223101	0.163244	0.454509
CDC14A	0.223021	0.0881172	0.0902605
GDF5	0.222902	0.1247	0.286012
FMO5	0.222738	0.0960624	0.131061
PEX6	0.222704	0.107692	0.193541
UBXN1	0.222664	0.106029	0.184581
TRIM26	0.222664	0.146403	0.38936
LEF1	0.222657	0.084838	0.0755103
DCSTAMP	0.222628	0.17312	0.489479
GPRC5B	0.222607	0.120017	0.26027
CDKN2B	0.222514	0.102624	0.16585
HIGD1B	0.222425	0.184767	0.527868
WDR59	0.222373	0.0889699	0.0957956
OR51E2	0.222104	0.101701	0.161557
SLC25A20	0.222083	0.170977	0.483876
CISH	0.222026	0.154813	0.4265
ZSCAN26	0.221877	0.154894	0.427413
RAP1A	0.221861	0.0942571	0.123442
GCN1L1	0.22185	0.132324	0.326931
CRYL1	0.22174	0.154953	0.42814
PDLIM5	0.221675	0.0938054	0.121796
DHX58	0.221652	0.202063	0.576449
DZIP1	0.221579	0.104896	0.180977
TYK2	0.221494	0.129337	0.314337
ADI1	0.221371	0.152031	0.417452
PTGES	0.221276	0.104767	0.18102
SCAF4	0.221227	0.154654	0.428432
ZNF562	0.221104	0.109379	0.207547
MANBA	0.22106	0.20325	0.580929
ZNF573	0.221056	0.129087	0.314337
IKZF1	0.221015	0.0901586	0.10444
ETV6	0.22082	0.169938	0.483652
EXD2	0.220766	0.15585	0.434834
SMARCAL1	0.220707	0.168697	0.47994
RPL19	0.220684	0.134898	0.343018
SERF2	0.220359	0.191527	0.552432
ACTN4	0.220336	0.19697	0.566174
SND1	0.22028	0.14354	0.3838
PRMT2	0.220187	0.152107	0.421356
BOK	0.220116	0.108895	0.207547
RBMS2	0.220092	0.094117	0.126551
PARVA	0.219995	0.156156	0.437831
MPZL1	0.219822	0.0875677	0.0937001
TRIM8	0.219677	0.134059	0.341811
DCLK2	0.219591	0.138584	0.3624
LEFTY2	0.219576	0.14286	0.382736
SF3A2	0.219361	0.199005	0.574091
RPL23A	0.219269	0.160167	0.453656
FTSJ3	0.219219	0.120854	0.275983
ASXL2	0.219148	0.187346	0.543076
SH3YL1	0.219139	0.127967	0.314337
SLMO1	0.219094	0.171501	0.493819
HYAL4	0.219051	0.137111	0.357746
HLA-E	0.21904	0.122034	0.283136
TNFRSF1B	0.218999	0.120982	0.277318
XPO6	0.218931	0.104753	0.18697
IKBKB	0.218774	0.120601	0.275983
IFT88	0.218766	0.16474	0.471466
CSTB	0.218499	0.13033	0.326931
MAPK7	0.218359	0.103621	0.182312
SHC1	0.218321	0.114076	0.241355
GGT5	0.218298	0.153953	0.434293
PSD4	0.218003	0.108034	0.209046
ADAMTSL3	0.217751	0.199795	0.579794
C17orf85	0.217687	0.116864	0.257402
BACH1	0.217665	0.0853645	0.0871158
CCNL1	0.217606	0.152908	0.431979
CD247	0.217527	0.212772	0.612362
FCHO2	0.21746	0.0915093	0.118996
LY9	0.217427	0.164177	0.473378
HSD17B14	0.217391	0.132533	0.341133
TRA2A	0.217199	0.110412	0.224426
TKTL1	0.217151	0.178337	0.522018
OSGIN2	0.217064	0.210852	0.609696
FOLR3	0.216944	0.132913	0.344449
HTR1A	0.216944	0.12064	0.281762
PRM2	0.216939	0.121384	0.28611
RPS24	0.216918	0.140983	0.381936
IL20RA	0.216764	0.259366	0.699146
SP110	0.216726	0.119045	0.273291
NAGLU	0.216665	0.104977	0.194819
CCDC121	0.216604	0.235962	0.661062
NPC1	0.216603	0.104909	0.194592
TLX1	0.216458	0.184582	0.541745
FLNB	0.216405	0.165663	0.481073
LIPT1	0.216387	0.123811	0.30162
BDKRB2	0.216371	0.120502	0.282807
LRRC6	0.216349	0.168604	0.490535
CTF1	0.216322	0.173727	0.509123
RBM23	0.21615	0.153126	0.436988
MRGBP	0.216128	0.168171	0.489822
KIAA0101	0.216107	0.0967565	0.14978
HSPB6	0.215726	0.17754	0.523125
SLC39A14	0.215651	0.113233	0.243932
CEP70	0.215586	0.138762	0.375919
TGM1	0.215476	0.13156	0.342226
GLI1	0.215452	0.18706	0.551977
GIGYF2	0.21534	0.120099	0.283826
MXRA8	0.215271	0.163149	0.475429
SQSTM1	0.215095	0.0782501	0.0600636
PEA15	0.215023	0.149328	0.42387
PRKD1	0.214992	0.177702	0.525217
SHMT1	0.21498	0.112818	0.243657
CPVL	0.214903	0.161673	0.470996
GDAP2	0.214878	0.139359	0.380623
AHCYL2	0.214873	0.20734	0.606434
HIST1H2BH	0.214649	0.120723	0.289703
PC	0.21447	0.0975906	0.157992
PHLDB1	0.214442	0.128904	0.331875
PACSIN3	0.214396	0.143087	0.399118
PRRX1	0.214334	0.167405	0.492317
NDNF	0.214108	0.179072	0.531282
ZNF282	0.214008	0.160791	0.470403
HSPA5	0.213985	0.153653	0.444532
RAB33B	0.21383	0.128612	0.332202
ZYX	0.213827	0.184034	0.546815
H2AFV	0.213796	0.1095	0.228845
NOL11	0.213539	0.246292	0.685047
LALBA	0.213378	0.180883	0.538437
OTUD4	0.213311	0.103827	0.197719
PHF17	0.212868	0.143182	0.403972
NCK2	0.212853	0.182645	0.545146
IFI35	0.212832	0.140277	0.390684
IL1R1	0.212784	0.0986291	0.168676
CECR1	0.212768	0.13619	0.371865
RBM41	0.212752	0.121892	0.302528
SCUBE2	0.212736	0.127932	0.33213
PSTPIP1	0.212726	0.150242	0.434938
TSNAXIP1	0.212682	0.152242	0.442303
FSCN3	0.21258	0.139077	0.38612
SNTB2	0.212575	0.10558	0.210265
FDXR	0.212509	0.115218	0.263774
DDIT3	0.212297	0.129249	0.34057
IFNA8	0.212241	0.115141	0.26423
DYRK3	0.212196	0.162137	0.47994
SLC6A20	0.212112	0.135324	0.369678
ELP4	0.212091	0.191905	0.572754
ODAM	0.212085	0.131345	0.351182
LTK	0.211968	0.10259	0.194138
RHCG	0.211954	0.14407	0.410952
COMT	0.211945	0.124201	0.316574
USP49	0.211943	0.171228	0.512538
PDLIM3	0.21188	0.148757	0.431388
KCNMB3	0.21178	0.0874435	0.110102
TACC1	0.211727	0.130774	0.349654
MUS81	0.211554	0.136755	0.37876
HEY2	0.211402	0.104825	0.209426
DDX39A	0.211349	0.150386	0.438755
PYCARD	0.211081	0.114163	0.262527
HADH	0.210959	0.162424	0.483904
AGPAT5	0.210696	0.149311	0.437149
CDK12	0.210601	0.110275	0.242475
LENEP	0.210497	0.120835	0.303726
AHSA1	0.210458	0.208771	0.618975
MYO1E	0.210388	0.166292	0.500461
NXF1	0.210356	0.172998	0.522673
ECI2	0.210333	0.110191	0.242741
MAPKAPK2	0.210154	0.0770043	0.0622686
ACSL5	0.210134	0.0861992	0.107198
VAX2	0.209704	0.125155	0.327189
UCN	0.209659	0.114395	0.268495
P2RY2	0.209632	0.107243	0.228266
CD7	0.209559	0.11778	0.289319
S100A3	0.209412	0.178371	0.54128
NAGK	0.209314	0.167778	0.507949
TBX2	0.2092	0.15026	0.444582
KANSL2	0.209114	0.12109	0.309517
APOL1	0.209014	0.0963897	0.165815
SOCS7	0.208987	0.149375	0.441226
PLXND1	0.208922	0.140501	0.403885
TNKS2	0.208903	0.116417	0.283288
NHEJ1	0.208864	0.136398	0.385034
TTC26	0.208863	0.155439	0.464734
DCBLD2	0.208824	0.101385	0.196003
CARD8	0.208747	0.121167	0.310927
FYB	0.208662	0.135072	0.37963
RYBP	0.208605	0.133894	0.37394
ZFC3H1	0.208452	0.101827	0.200165
MEPCE	0.20844	0.147571	0.436469
CSRP3	0.208411	0.1276	0.344089
TRIM68	0.208295	0.120863	0.310722
EEF1A1	0.208014	0.115008	0.27794
IRAK4	0.207819	0.107358	0.23398
GATAD1	0.207771	0.169904	0.51993
HAMP	0.207741	0.120636	0.311282
C10orf2	0.207741	0.149306	0.444898
[truncated: 9,567 more rows]

## Sheet: 3
SUPPLEMENTARY TABLE 3 - Common neurodegeneration module: pre-validated differentially expressed genes
*positive indicates upregulation in disease state, while negative indicates downregulation in disease state
Gene Symbol	Standardized Mean Difference (Hedge's g Log2 Scale)*	Standard Error	Benjamini-Hochberg FDR
NUPR1	0.959365	0.134341	4.3e-09
NXT1	0.867107	0.136672	3.99e-07
MT2A	0.832479	0.157346	4.64e-05
ITPKB	0.815385	0.208572	0.00379038
MT1X	0.802239	0.119844	6.31e-08
MT1H	0.793781	0.162219	0.000193812
AEBP1	0.789162	0.178619	0.000847815
MT1F	0.782643	0.175629	0.000743039
HSPB1	0.77554	0.101516	2.53e-10
TNFRSF1A	0.76847	0.153404	0.000126897
FAM107A	0.765935	0.187486	0.00239128
NFKBIA	0.732949	0.124823	4.91e-06
BCL6	0.729024	0.101361	3.7e-09
KCNE4	0.710863	0.154056	0.000480082
ACP5	0.699926	0.124146	1.21e-05
FSTL1	0.699591	0.155245	0.00064825
CHSY1	0.699033	0.124598	1.33e-05
PTBP1	0.691191	0.0945557	2.07e-09
HSPB8	0.682776	0.182473	0.00596602
MSN	0.676915	0.164093	0.00212876
CCL2	0.671795	0.148889	0.000640624
SERPINA3	0.669726	0.144338	0.000452576
PHF10	0.669564	0.122762	2.3e-05
TNIP2	0.665684	0.104525	3.81e-07
PALLD	0.66363	0.166804	0.00314897
PTTG1IP	0.657471	0.103312	3.81e-07
BAG3	0.655961	0.110467	3.94e-06
MID1IP1	0.655613	0.136049	0.000242399
EMP3	0.641718	0.123894	6.79e-05
CTSH	0.637367	0.137031	0.000435794
TMEM176A	0.6355	0.174622	0.00804545
CLIC1	0.622596	0.11332	2.07e-05
INHBB	0.61749	0.112977	2.3e-05
DDAH2	0.611436	0.117378	6.04e-05
HMOX1	0.611243	0.123343	0.000155181
MTHFD2	0.60127	0.107406	1.33e-05
SYNM	0.598595	0.12649	0.000332901
ERBB2IP	0.596355	0.109616	2.39e-05
CMTM6	0.594876	0.101064	4.91e-06
PIM1	0.593195	0.123335	0.000247575
PNISR	0.590593	0.128239	0.000495858
BTG1	0.589196	0.128103	0.000500082
CASP7	0.580659	0.12969	0.00069525
KIAA0247	0.572327	0.129566	0.000848145
CTDSP2	0.567935	0.103605	2.18e-05
TNFRSF12A	0.566692	0.135242	0.00174627
CXCR4	0.565637	0.109481	7.02e-05
ELF1	0.56175	0.0979868	7.91e-06
CEBPB	0.560025	0.140111	0.00300845
RAB7L1	0.558402	0.139549	0.00297446
THOC1	0.558241	0.122951	0.00059896
IFITM3	0.555523	0.122863	0.000623495
IFITM2	0.555245	0.122888	0.000630049
RGL1	0.553418	0.122612	0.000638765
SLCO4A1	0.54811	0.117696	0.00042871
TIPARP	0.540257	0.118012	0.000533387
LRP10	0.538776	0.136855	0.00352508
NPC2	0.537759	0.122592	0.00092489
TREM2	0.532655	0.109334	0.000204042
IFI16	0.520063	0.0887172	4.91e-06
IFI30	0.514378	0.122668	0.00173722
SWAP70	0.511944	0.123645	0.0020403
STOM	0.511235	0.0900878	1.08e-05
EFNA1	0.509019	0.104296	0.000198366
EMP1	0.504712	0.113197	0.000742403
CASP6	0.495899	0.107132	0.000467099
ITPKC	0.49171	0.108711	0.000623495
TRIL	0.488799	0.111235	0.000912994
ABLIM1	0.47951	0.0895564	3.63e-05
CD37	0.463971	0.115722	0.00294907
YBX1	0.461985	0.105126	0.000912994
LHFPL2	0.457266	0.10924	0.00175661
YBX3	0.455747	0.108466	0.00172846
OSGIN1	0.455033	0.110107	0.0020897
TMBIM1	0.449322	0.10886	0.00211558
CTBP2	0.448322	0.0771164	6.18e-06
EIF4EBP2	0.446696	0.088731	0.000116162
VIM	0.445776	0.0930695	0.000266817
LYVE1	0.429592	0.101652	0.00159317
CFI	0.428278	0.105502	0.00259908
DRAM1	0.421072	0.096	0.00092489
STEAP3	0.419132	0.0916888	0.000542255
VAMP8	0.418674	0.10826	0.00425679
CDKN1A	0.40538	0.100763	0.00286547
SNAP23	0.386476	0.0879845	0.000917135
MS4A6A	0.377522	0.0777058	0.000211211
ZC3HAV1	0.374499	0.0943283	0.00321087
WWTR1	0.37287	0.0780319	0.00027757
RBBP6	0.365268	0.0797704	0.000533387
CSF1	0.363359	0.0772666	0.000366263
TGM2	0.362831	0.0741831	0.000193812
SLA	0.360886	0.0901737	0.00297446
TRAF3IP2	0.348773	0.0880233	0.00327503
FBLN1	0.318576	0.0618712	7.42e-05
RAB27A	0.279533	0.0763061	0.00751819
PTPRE	-0.329988	0.0801802	0.00218467
CYFIP2	-0.33108	0.0900358	0.00722288
LRRC8B	-0.337288	0.0867134	0.00401905
CLASP2	-0.345307	0.08548	0.00272952
GLYR1	-0.348522	0.0757953	0.000500395
API5	-0.350955	0.0800997	0.000938543
COPS8	-0.3526	0.078863	0.000709657
RFC3	-0.35458	0.0835521	0.00150701
SIKE1	-0.360874	0.0844189	0.00136852
ACSL6	-0.386305	0.0746299	6.7945e-05
COQ7	-0.387845	0.0878598	0.000854356
TUBA1B	-0.388519	0.0786395	0.000161745
RPL15	-0.394912	0.0855061	0.000472899
LRP12	-0.405566	0.0877684	0.000472899
DLG3	-0.410763	0.0905429	0.000603963
MEAF6	-0.415138	0.101071	0.00223106
ELAVL4	-0.416651	0.0939391	0.000797495
SNAPC5	-0.417223	0.104963	0.00317777
TNFRSF21	-0.425253	0.0968372	0.000918624
BDH1	-0.429013	0.0938531	0.000542255
LYRM4	-0.434464	0.11345	0.00471468
PFDN4	-0.434761	0.103241	0.00166887
TCEA2	-0.435365	0.0965946	0.00064825
CNTNAP2	-0.43647	0.0893177	0.000193812
SLC4A3	-0.437254	0.106155	0.00216299
CALM3	-0.438872	0.105869	0.00202193
TPD52	-0.439279	0.115127	0.00492721
LCMT1	-0.440608	0.110095	0.00297446
CLPTM1	-0.441686	0.10605	0.00189581
KHDRBS1	-0.441947	0.0841136	5.26485e-05
OTUB1	-0.443151	0.103695	0.00137174
MAGI1	-0.444018	0.0794028	1.33835e-05
RTN1	-0.444626	0.103342	0.00124266
PTP4A1	-0.446008	0.10168	0.00092489
CD200	-0.448904	0.10154	0.000846156
EIF4H	-0.449418	0.112899	0.00312592
CAMKK2	-0.45246	0.113398	0.00305972
ARHGAP44	-0.453426	0.117217	0.00425461
CXADR	-0.453802	0.116965	0.00411951
FAM110B	-0.454505	0.1022	0.000768961
FEN1	-0.454551	0.0933743	0.000205671
SERINC3	-0.454685	0.116288	0.00379038
STAU2	-0.45499	0.0885768	7.83325e-05
NAP1L2	-0.456201	0.115923	0.00353684
SCN2A	-0.456363	0.106632	0.00135059
ASMTL	-0.456905	0.0951244	0.000253824
IMMT	-0.457439	0.115417	0.00326662
PDE2A	-0.461336	0.108676	0.00150701
ACLY	-0.462024	0.0933677	0.000157514
TOR1A	-0.463493	0.102907	0.00064825
DYNC1LI1	-0.463609	0.117361	0.00339873
PGRMC1	-0.464439	0.106074	0.000945141
NHP2	-0.464742	0.124037	0.00588149
NRXN1	-0.465653	0.0995111	0.000395791
MICAL2	-0.467361	0.0880972	4.43831e-05
HMGCS1	-0.467467	0.0967374	0.000230682
RAB3B	-0.467856	0.08437	1.62444e-05
GNB1	-0.468676	0.10364	0.000623495
TUBGCP4	-0.469981	0.111089	0.00157709
CHN1	-0.472495	0.125721	0.00569004
PSMD1	-0.473805	0.119226	0.00318436
TIMM17A	-0.47531	0.103811	0.000533387
ACP1	-0.476572	0.104759	0.000584132
MKKS	-0.478916	0.130909	0.00764007
FIS1	-0.482028	0.108756	0.000806114
CEP170B	-0.482468	0.122668	0.00355072
TMX4	-0.485754	0.108682	0.000711976
AP3B2	-0.486449	0.117444	0.00203703
TUBG2	-0.488332	0.122193	0.00300845
NDUFB2	-0.488546	0.121524	0.00287677
RTN3	-0.488724	0.111088	0.000907643
PPEF1	-0.489224	0.115658	0.00157709
ATP5C1	-0.491683	0.0900724	2.29529e-05
PJA2	-0.492697	0.122485	0.00286547
AP3M2	-0.494297	0.105716	0.000400632
NEURL	-0.494459	0.0969863	8.98396e-05
C11orf24	-0.494517	0.105919	0.000409434
PREPL	-0.495835	0.105552	0.000373233
PLCB4	-0.496299	0.106604	0.000429286
SLC1A1	-0.497615	0.116335	0.00135775
MPC2	-0.498064	0.127726	0.00391148
PPP1R2	-0.498115	0.105788	0.00036241
ARL4D	-0.498584	0.10966	0.000586682
GRIK1	-0.502127	0.113009	0.000777369
CYCS	-0.502394	0.119845	0.001742
LARGE	-0.504172	0.134639	0.00591591
SCN2B	-0.504541	0.120273	0.00173133
PEX19	-0.505089	0.097075	6.15808e-05
ATP5A1	-0.509241	0.131489	0.00420256
FIBP	-0.512058	0.104757	0.000193812
SERPINI1	-0.513776	0.127738	0.00286547
CALM1	-0.517387	0.138085	0.00588149
STK25	-0.517585	0.109205	0.000324165
ALDH1A3	-0.51786	0.113129	0.000533387
BPGM	-0.518854	0.102481	0.000103219
SLC25A40	-0.520661	0.137389	0.00524973
RAB6A	-0.521324	0.113242	0.000497165
GHITM	-0.521949	0.137127	0.005022
HCN2	-0.522819	0.102313	8.70881e-05
STXBP1	-0.524716	0.101395	6.7945e-05
TUBA4A	-0.525045	0.113668	0.000472899
TXNDC9	-0.525459	0.134772	0.00391434
PTPRN2	-0.525881	0.116712	0.00064825
SYNJ1	-0.526887	0.0989796	4.16697e-05
GABRG3	-0.527064	0.109003	0.000229223
NDUFAB1	-0.529141	0.133309	0.00321087
LRPPRC	-0.529558	0.127139	0.00189581
BBS7	-0.5317	0.129353	0.00222279
ARF3	-0.532589	0.0955386	1.44207e-05
CDH22	-0.532722	0.106058	0.000119511
SLC25A44	-0.533532	0.106664	0.000129324
RNF11	-0.535011	0.138135	0.00420256
SYP	-0.536482	0.122828	0.000985907
PPP1R11	-0.53739	0.131346	0.00236768
PPP3CB	-0.538462	0.111481	0.000231594
RTCA	-0.539015	0.141611	0.005022
NLK	-0.539449	0.113677	0.000320322
TCEAL4	-0.543452	0.103336	5.25951e-05
LANCL1	-0.544427	0.103824	5.46042e-05
CACNB1	-0.545591	0.14532	0.00573819
RNMT	-0.549362	0.0975203	1.20886e-05
NAPA	-0.549599	0.12696	0.00112745
NUDT21	-0.55099	0.108826	0.000103219
NEDD8	-0.552185	0.120006	0.000497954
RFK	-0.552566	0.135128	0.00236822
HARS	-0.553267	0.109542	0.000108846
UBE2S	-0.554669	0.0965326	7.8719e-06
ATP6V1A	-0.557076	0.1148	0.000214632
OXCT1	-0.558111	0.135854	0.00223106
GDAP1L1	-0.558534	0.123225	0.000612796
CPLX2	-0.559424	0.119362	0.000385656
FGF13	-0.560325	0.107567	6.04426e-05
PAFAH1B1	-0.560524	0.153851	0.00796215
SAMM50	-0.564809	0.100885	1.3339e-05
ENO2	-0.566513	0.141744	0.00300845
GABRD	-0.568077	0.163922	0.0124143
TMEM177	-0.571026	0.126767	0.00064825
CAP2	-0.571666	0.126179	0.00061597
MTCH2	-0.571796	0.106349	3.32973e-05
MLF2	-0.571898	0.123152	0.000446714
PAK6	-0.571995	0.118232	0.000229223
RNFT2	-0.572437	0.0976939	4.90638e-06
ISCA1	-0.572438	0.144887	0.00339726
LANCL2	-0.572549	0.123792	0.000472899
OAT	-0.573258	0.129892	0.000854356
MRPS33	-0.576047	0.145895	0.00341297
PSMB7	-0.577304	0.148906	0.00416047
C16orf45	-0.579453	0.118261	0.000193812
DIRAS2	-0.582142	0.117347	0.000153943
SNX4	-0.584385	0.134077	0.00101787
TMEFF1	-0.58583	0.107248	2.29529e-05
SPCS1	-0.58963	0.122883	0.000258361
NDUFA9	-0.591328	0.128473	0.000497165
TBC1D9	-0.591584	0.140045	0.00159708
HLF	-0.593021	0.139248	0.00143953
MAGEL2	-0.593915	0.123444	0.000247362
ITFG1	-0.594552	0.130525	0.000576986
FAM188A	-0.59523	0.118878	0.000127212
MAGED1	-0.595613	0.134198	0.000792449
ATP6V0E2	-0.598006	0.123115	0.000211211
CDK5R2	-0.59899	0.109834	2.29529e-05
NRIP3	-0.601173	0.106433	1.19806e-05
PFDN1	-0.604206	0.128419	0.000365848
STMN2	-0.606144	0.105086	7.16931e-06
SLC4A1AP	-0.609011	0.135657	0.000677311
SLC30A9	-0.610339	0.118472	7.40737e-05
PEX11B	-0.610748	0.126316	0.000229223
KIFAP3	-0.611567	0.141944	0.00121695
RPA3	-0.612022	0.132078	0.00046228
CDK5	-0.613646	0.152006	0.0027483
UBE2N	-0.614499	0.140078	0.00092489
G3BP2	-0.615199	0.12028	8.59424e-05
NDN	-0.616169	0.139612	0.000854356
TAGLN3	-0.616316	0.13686	0.00064825
HMP19	-0.617421	0.135618	0.000580973
ATP6V0D1	-0.61925	0.155555	0.00312592
GABRA1	-0.626498	0.147934	0.00155826
BAI2	-0.626897	0.151323	0.00203506
PLCB1	-0.627515	0.106805	4.90638e-06
PDHB	-0.627604	0.13756	0.000559907
PSMC3	-0.628076	0.148769	0.00160974
ARHGEF9	-0.629431	0.114013	1.82555e-05
DLD	-0.630211	0.125056	0.000114275
TASP1	-0.630387	0.119131	4.64249e-05
FXYD7	-0.632374	0.152085	0.00193902
NBEA	-0.632503	0.139885	0.000623495
NDRG3	-0.635476	0.161317	0.00350539
B4GALT6	-0.636097	0.130128	0.000193812
NEFL	-0.636629	0.123571	7.40737e-05
POP4	-0.639523	0.160802	0.0031618
COPS3	-0.642955	0.144255	0.000742919
SYT1	-0.643387	0.113969	1.19806e-05
MFSD6	-0.647616	0.119057	2.38832e-05
FAM216A	-0.648954	0.16082	0.0027624
TSPYL5	-0.655744	0.159059	0.00213425
FGF12	-0.65654	0.113597	7.16931e-06
COX8A	-0.659072	0.129677	9.6278e-05
ROGDI	-0.659863	0.135618	0.000205671
TCEB1	-0.661618	0.166711	0.00321253
SCG5	-0.661699	0.168718	0.00367984
ATP5B	-0.662408	0.156075	0.00150701
RAP1GDS1	-0.66604	0.115406	7.16931e-06
TM7SF2	-0.667366	0.110461	2.3647e-06
CNIH3	-0.669179	0.126617	4.71248e-05
GOT1	-0.672991	0.178222	0.00546172
DYNC1I1	-0.676024	0.151105	0.000703079
PIN1	-0.677894	0.168833	0.002909
ATXN10	-0.683213	0.151967	0.000665826
MLLT11	-0.686721	0.146499	0.000385656
GNG3	-0.70134	0.134346	5.84628e-05
PTS	-0.703493	0.167625	0.00173133
MOAP1	-0.709835	0.143937	0.000166353
TMEM160	-0.723038	0.176762	0.00236822
HIGD1A	-0.726464	0.148641	0.000193812
PCSK1	-0.745952	0.186375	0.00297446
SST	-0.746538	0.150894	0.000157514
CHGB	-0.755332	0.161191	0.000385656
SYNGR3	-0.756364	0.176545	0.00132799
SCG3	-0.760243	0.115088	9.3998e-08
REEP1	-0.760932	0.154099	0.000162433
TAC1	-0.767797	0.14674	5.63835e-05
ATP6V1G2	-0.768876	0.128282	2.98134e-06
INA	-0.779601	0.177604	0.000923374
PCP4	-0.788656	0.181712	0.00108897
DCLK1	-0.796292	0.15529	8.11481e-05
RGS4	-0.837128	0.149566	1.3339e-05
C12orf10	-0.87311	0.126229	1.78898e-08

## Sheet: 4
SUPPLEMENTARY TABLE 4 - Common neurodegeneration module: validated differentially expressed genes
*positive indicates upregulation in disease state, while negative indicates downregulation in disease state
Gene Symbol	Standardized Mean Difference (Hedge's g Log2 Scale)*	Standard Error	Benjamini-Hochberg FDR
NUPR1	0.959365	0.134341	4.30033e-09
NXT1	0.867107	0.136672	3.99256e-07
MT2A	0.832479	0.157346	4.64249e-05
ITPKB	0.815385	0.208572	0.00379038
MT1X	0.802239	0.119844	6.30851e-08
MT1H	0.793781	0.162219	0.000193812
AEBP1	0.789162	0.178619	0.000847815
MT1F	0.782643	0.175629	0.000743039
HSPB1	0.77554	0.101516	2.53349e-10
TNFRSF1A	0.76847	0.153404	0.000126897
FAM107A	0.765935	0.187486	0.00239128
NFKBIA	0.732949	0.124823	4.90638e-06
BCL6	0.729024	0.101361	3.70057e-09
KCNE4	0.710863	0.154056	0.000480082
ACP5	0.699926	0.124146	1.20886e-05
FSTL1	0.699591	0.155245	0.00064825
CHSY1	0.699033	0.124598	1.3339e-05
PTBP1	0.691191	0.0945557	2.07195e-09
HSPB8	0.682776	0.182473	0.00596602
MSN	0.676915	0.164093	0.00212876
CCL2	0.671795	0.148889	0.000640624
SERPINA3	0.669726	0.144338	0.000452576
PHF10	0.669564	0.122762	2.29529e-05
TNIP2	0.665684	0.104525	3.81037e-07
PALLD	0.66363	0.166804	0.00314897
BAG3	0.655961	0.110467	3.94453e-06
MID1IP1	0.655613	0.136049	0.000242399
EMP3	0.641718	0.123894	6.7945e-05
CLIC1	0.622596	0.11332	2.0744e-05
INHBB	0.61749	0.112977	2.29529e-05
DDAH2	0.611436	0.117378	6.04426e-05
HMOX1	0.611243	0.123343	0.000155181
MTHFD2	0.60127	0.107406	1.3339e-05
SYNM	0.598595	0.12649	0.000332901
ERBB2IP	0.596355	0.109616	2.38832e-05
CMTM6	0.594876	0.101064	4.90638e-06
PIM1	0.593195	0.123335	0.000247575
BTG1	0.589196	0.128103	0.000500082
CTDSP2	0.567935	0.103605	2.17618e-05
TNFRSF12A	0.566692	0.135242	0.00174627
CXCR4	0.565637	0.109481	7.01728e-05
ELF1	0.56175	0.0979868	7.91408e-06
CEBPB	0.560025	0.140111	0.00300845
RAB7L1	0.558402	0.139549	0.00297446
THOC1	0.558241	0.122951	0.00059896
IFITM3	0.555523	0.122863	0.000623495
IFITM2	0.555245	0.122888	0.000630049
SLCO4A1	0.54811	0.117696	0.00042871
TIPARP	0.540257	0.118012	0.000533387
LRP10	0.538776	0.136855	0.00352508
NPC2	0.537759	0.122592	0.00092489
TREM2	0.532655	0.109334	0.000204042
IFI30	0.514378	0.122668	0.00173722
EFNA1	0.509019	0.104296	0.000198366
CASP6	0.495899	0.107132	0.000467099
ITPKC	0.49171	0.108711	0.000623495
CD37	0.463971	0.115722	0.00294907
YBX1	0.461985	0.105126	0.000912994
LHFPL2	0.457266	0.10924	0.00175661
YBX3	0.455747	0.108466	0.00172846
TMBIM1	0.449322	0.10886	0.00211558
CTBP2	0.448322	0.0771164	6.18153e-06
CFI	0.428278	0.105502	0.00259908
DRAM1	0.421072	0.096	0.00092489
VAMP8	0.418674	0.10826	0.00425679
CDKN1A	0.40538	0.100763	0.00286547
MS4A6A	0.377522	0.0777058	0.000211211
RBBP6	0.365268	0.0797704	0.000533387
CSF1	0.363359	0.0772666	0.000366263
TGM2	0.362831	0.0741831	0.000193812
SLA	0.360886	0.0901737	0.00297446
TRAF3IP2	0.348773	0.0880233	0.00327503
FBLN1	0.318576	0.0618712	7.42433e-05
LRRC8B	-0.337288	0.0867134	0.00401905
CLASP2	-0.345307	0.08548	0.00272952
GLYR1	-0.348522	0.0757953	0.000500395
API5	-0.350955	0.0800997	0.000938543
COPS8	-0.3526	0.078863	0.000709657
RFC3	-0.35458	0.0835521	0.00150701
ACSL6	-0.386305	0.0746299	6.7945e-05
COQ7	-0.387845	0.0878598	0.000854356
RPL15	-0.394912	0.0855061	0.000472899
DLG3	-0.410763	0.0905429	0.000603963
MEAF6	-0.415138	0.101071	0.00223106
ELAVL4	-0.416651	0.0939391	0.000797495
SNAPC5	-0.417223	0.104963	0.00317777
TNFRSF21	-0.425253	0.0968372	0.000918624
TCEA2	-0.435365	0.0965946	0.00064825
CNTNAP2	-0.43647	0.0893177	0.000193812
KHDRBS1	-0.441947	0.0841136	5.26485e-05
MAGI1	-0.444018	0.0794028	1.33835e-05
RTN1	-0.444626	0.103342	0.00124266
PTP4A1	-0.446008	0.10168	0.00092489
CD200	-0.448904	0.10154	0.000846156
EIF4H	-0.449418	0.112899	0.00312592
ARHGAP44	-0.453426	0.117217	0.00425461
CXADR	-0.453802	0.116965	0.00411951
FEN1	-0.454551	0.0933743	0.000205671
SERINC3	-0.454685	0.116288	0.00379038
STAU2	-0.45499	0.0885768	7.83325e-05
NAP1L2	-0.456201	0.115923	0.00353684
ASMTL	-0.456905	0.0951244	0.000253824
IMMT	-0.457439	0.115417	0.00326662
PDE2A	-0.461336	0.108676	0.00150701
ACLY	-0.462024	0.0933677	0.000157514
TOR1A	-0.463493	0.102907	0.00064825
DYNC1LI1	-0.463609	0.117361	0.00339873
PGRMC1	-0.464439	0.106074	0.000945141
NRXN1	-0.465653	0.0995111	0.000395791
MICAL2	-0.467361	0.0880972	4.43831e-05
RAB3B	-0.467856	0.08437	1.62444e-05
CHN1	-0.472495	0.125721	0.00569004
PSMD1	-0.473805	0.119226	0.00318436
TIMM17A	-0.47531	0.103811	0.000533387
ACP1	-0.476572	0.104759	0.000584132
MKKS	-0.478916	0.130909	0.00764007
FIS1	-0.482028	0.108756	0.000806114
CEP170B	-0.482468	0.122668	0.00355072
AP3B2	-0.486449	0.117444	0.00203703
TUBG2	-0.488332	0.122193	0.00300845
RTN3	-0.488724	0.111088	0.000907643
PPEF1	-0.489224	0.115658	0.00157709
ATP5C1	-0.491683	0.0900724	2.29529e-05
PJA2	-0.492697	0.122485	0.00286547
AP3M2	-0.494297	0.105716	0.000400632
C11orf24	-0.494517	0.105919	0.000409434
SLC1A1	-0.497615	0.116335	0.00135775
MPC2	-0.498064	0.127726	0.00391148
PPP1R2	-0.498115	0.105788	0.00036241
ARL4D	-0.498584	0.10966	0.000586682
GRIK1	-0.502127	0.113009	0.000777369
CYCS	-0.502394	0.119845	0.001742
LARGE	-0.504172	0.134639	0.00591591
PEX19	-0.505089	0.097075	6.15808e-05
ATP5A1	-0.509241	0.131489	0.00420256
FIBP	-0.512058	0.104757	0.000193812
SERPINI1	-0.513776	0.127738	0.00286547
CALM1	-0.517387	0.138085	0.00588149
ALDH1A3	-0.51786	0.113129	0.000533387
BPGM	-0.518854	0.102481	0.000103219
RAB6A	-0.521324	0.113242	0.000497165
GHITM	-0.521949	0.137127	0.005022
STXBP1	-0.524716	0.101395	6.7945e-05
TUBA4A	-0.525045	0.113668	0.000472899
TXNDC9	-0.525459	0.134772	0.00391434
PTPRN2	-0.525881	0.116712	0.00064825
GABRG3	-0.527064	0.109003	0.000229223
NDUFAB1	-0.529141	0.133309	0.00321087
LRPPRC	-0.529558	0.127139	0.00189581
BBS7	-0.5317	0.129353	0.00222279
RNF11	-0.535011	0.138135	0.00420256
PPP3CB	-0.538462	0.111481	0.000231594
RTCA	-0.539015	0.141611	0.005022
NLK	-0.539449	0.113677	0.000320322
TCEAL4	-0.543452	0.103336	5.25951e-05
LANCL1	-0.544427	0.103824	5.46042e-05
CACNB1	-0.545591	0.14532	0.00573819
RNMT	-0.549362	0.0975203	1.20886e-05
NEDD8	-0.552185	0.120006	0.000497954
RFK	-0.552566	0.135128	0.00236822
HARS	-0.553267	0.109542	0.000108846
ATP6V1A	-0.557076	0.1148	0.000214632
OXCT1	-0.558111	0.135854	0.00223106
FGF13	-0.560325	0.107567	6.04426e-05
SAMM50	-0.564809	0.100885	1.3339e-05
ENO2	-0.566513	0.141744	0.00300845
GABRD	-0.568077	0.163922	0.0124143
CAP2	-0.571666	0.126179	0.00061597
MTCH2	-0.571796	0.106349	3.32973e-05
PAK6	-0.571995	0.118232	0.000229223
ISCA1	-0.572438	0.144887	0.00339726
LANCL2	-0.572549	0.123792	0.000472899
OAT	-0.573258	0.129892	0.000854356
MRPS33	-0.576047	0.145895	0.00341297
DIRAS2	-0.582142	0.117347	0.000153943
SNX4	-0.584385	0.134077	0.00101787
TMEFF1	-0.58583	0.107248	2.29529e-05
NDUFA9	-0.591328	0.128473	0.000497165
TBC1D9	-0.591584	0.140045	0.00159708
HLF	-0.593021	0.139248	0.00143953
ITFG1	-0.594552	0.130525	0.000576986
FAM188A	-0.59523	0.118878	0.000127212
MAGED1	-0.595613	0.134198	0.000792449
ATP6V0E2	-0.598006	0.123115	0.000211211
CDK5R2	-0.59899	0.109834	2.29529e-05
NRIP3	-0.601173	0.106433	1.19806e-05
PFDN1	-0.604206	0.128419	0.000365848
STMN2	-0.606144	0.105086	7.16931e-06
SLC4A1AP	-0.609011	0.135657	0.000677311
SLC30A9	-0.610339	0.118472	7.40737e-05
PEX11B	-0.610748	0.126316	0.000229223
KIFAP3	-0.611567	0.141944	0.00121695
RPA3	-0.612022	0.132078	0.00046228
CDK5	-0.613646	0.152006	0.0027483
UBE2N	-0.614499	0.140078	0.00092489
G3BP2	-0.615199	0.12028	8.59424e-05
NDN	-0.616169	0.139612	0.000854356
TAGLN3	-0.616316	0.13686	0.00064825
HMP19	-0.617421	0.135618	0.000580973
GABRA1	-0.626498	0.147934	0.00155826
PLCB1	-0.627515	0.106805	4.90638e-06
PDHB	-0.627604	0.13756	0.000559907
PSMC3	-0.628076	0.148769	0.00160974
ARHGEF9	-0.629431	0.114013	1.82555e-05
DLD	-0.630211	0.125056	0.000114275
TASP1	-0.630387	0.119131	4.64249e-05
NBEA	-0.632503	0.139885	0.000623495
NDRG3	-0.635476	0.161317	0.00350539
B4GALT6	-0.636097	0.130128	0.000193812
NEFL	-0.636629	0.123571	7.40737e-05
POP4	-0.639523	0.160802	0.0031618
COPS3	-0.642955	0.144255	0.000742919
SYT1	-0.643387	0.113969	1.19806e-05
FAM216A	-0.648954	0.16082	0.0027624
TSPYL5	-0.655744	0.159059	0.00213425
FGF12	-0.65654	0.113597	7.16931e-06
COX8A	-0.659072	0.129677	9.6278e-05
TCEB1	-0.661618	0.166711	0.00321253
SCG5	-0.661699	0.168718	0.00367984
ATP5B	-0.662408	0.156075	0.00150701
RAP1GDS1	-0.66604	0.115406	7.16931e-06
TM7SF2	-0.667366	0.110461	2.3647e-06
CNIH3	-0.669179	0.126617	4.71248e-05
GOT1	-0.672991	0.178222	0.00546172
DYNC1I1	-0.676024	0.151105	0.000703079
PIN1	-0.677894	0.168833	0.002909
ATXN10	-0.683213	0.151967	0.000665826
MLLT11	-0.686721	0.146499	0.000385656
GNG3	-0.70134	0.134346	5.84628e-05
PTS	-0.703493	0.167625	0.00173133
MOAP1	-0.709835	0.143937	0.000166353
HIGD1A	-0.726464	0.148641	0.000193812
PCSK1	-0.745952	0.186375	0.00297446
SST	-0.746538	0.150894	0.000157514
CHGB	-0.755332	0.161191	0.000385656
SCG3	-0.760243	0.115088	9.3998e-08
REEP1	-0.760932	0.154099	0.000162433
TAC1	-0.767797	0.14674	5.63835e-05
ATP6V1G2	-0.768876	0.128282	2.98134e-06
INA	-0.779601	0.177604	0.000923374
PCP4	-0.788656	0.181712	0.00108897
DCLK1	-0.796292	0.15529	8.11481e-05
RGS4	-0.837128	0.149566	1.3339e-05

## Sheet: 5
SUPPLEMENTARY TABLE 5 - Gene set enrichment analysis of the meta-analysis output for Gene Ontology (GO) terms
GSEA output of significantly enriched gene sets (FDR q-val < 0.05) from Gene Ontology (GO) categories in the meta-analysis output. Name, GO gene set name; Size, number of genes in gene set assayed on array; ES, enrichment score; NES, normalized enrichment score; FDR q-val, false discovery rate q-value.
NAME	SIZE	ES	NES	NOM p-val	FDR q-val
Significantly Enriched Gene Sets in Neurodegeneration vs. Control
POSITIVE_REGULATION_OF_I_KAPPAB_KINASE_NF_KAPPAB_CASCADE	69	0.469161	2.034	0	0.0252672
CYTOKINE_BINDING	43	0.523941	2.04432	0	0.0279087
I_KAPPAB_KINASE_NF_KAPPAB_CASCADE	89	0.443926	1.99593	0	0.0309581
PATTERN_SPECIFICATION_PROCESS	26	0.577001	1.95787	0	0.0312492
SPECIFIC_RNA_POLYMERASE_II_TRANSCRIPTION_FACTOR_ACTIVITY	30	0.580833	2.06772	0	0.0318563
PEPTIDYL_TYROSINE_MODIFICATION	21	0.610586	1.97079	0	0.0327131
POSITIVE_REGULATION_OF_SIGNAL_TRANSDUCTION	99	0.421559	1.90337	0	0.0367622
IMMUNE_SYSTEM_PROCESS	281	0.367818	1.92727	0	0.0382401
RESPONSE_TO_BIOTIC_STIMULUS	98	0.416178	1.91333	0	0.0395951
IMMUNE_RESPONSE	199	0.374304	1.90354	0	0.0404384
Significantly Enriched Gene Sets in Control vs. Neurodegeneration
MITOCHONDRIAL_MEMBRANE_PART	43	-0.732891	-2.62504	0	0
MITOCHONDRIAL_INNER_MEMBRANE	54	-0.678409	-2.55987	0	0
MITOCHONDRIAL_MEMBRANE	70	-0.645399	-2.52129	0	0
ORGANELLE_INNER_MEMBRANE	60	-0.650614	-2.49892	0	0
MITOCHONDRIAL_ENVELOPE	80	-0.606326	-2.42522	0	0
MITOCHONDRIAL_PART	117	-0.56984	-2.40707	0	0
MITOCHONDRION	277	-0.501731	-2.37377	0	0
CELLULAR_RESPIRATION	19	-0.780294	-2.2805	0	0
MITOCHONDRIAL_RESPIRATORY_CHAIN	21	-0.737825	-2.26129	0	0
PROTEASOME_COMPLEX	21	-0.704049	-2.13497	0	0.00016021
SYNAPTIC_TRANSMISSION	148	-0.492695	-2.16651	0	0.000176231
AEROBIC_RESPIRATION	15	-0.778235	-2.11035	0	0.000438671
TRANSMISSION_OF_NERVE_IMPULSE	161	-0.469353	-2.08933	0	0.00053796
ENVELOPE	142	-0.462729	-2.00627	0	0.00369083
ORGANELLE_ENVELOPE	142	-0.462729	-2.01106	0	0.00376902
VOLTAGE_GATED_CATION_CHANNEL_ACTIVITY	59	-0.512299	-1.94339	0	0.00814757
VOLTAGE_GATED_CHANNEL_ACTIVITY	65	-0.509964	-1.94674	0	0.00821806
VOLTAGE_GATED_CALCIUM_CHANNEL_COMPLEX	15	-0.695689	-1.91995	0	0.0088926
MITOCHONDRIAL_MATRIX	38	-0.553339	-1.92363	0	0.00891549
INORGANIC_CATION_TRANSMEMBRANE_TRANSPORTER_ACTIVITY	53	-0.515595	-1.93175	0	0.00908968
MITOCHONDRIAL_LUMEN	38	-0.553339	-1.92587	0	0.009202
NUCLEOBASENUCLEOSIDE_AND_NUCLEOTIDE_METABOLIC_PROCESS	42	-0.532422	-1.89697	0	0.0111185
AUXILIARY_TRANSPORT_PROTEIN_ACTIVITY	22	-0.613323	-1.86613	0.0016835	0.0148066
MONOVALENT_INORGANIC_CATION_TRANSMEMBRANE_TRANSPORTER_ACTIVITY	30	-0.572007	-1.86891	0	0.014883
MITOCHONDRIAL_OUTER_MEMBRANE	15	-0.667855	-1.84452	0	0.0180399
NUCLEOTIDE_METABOLIC_PROCESS	33	-0.547765	-1.84553	0	0.0184504
ORGANELLE_MEMBRANE	257	-0.392968	-1.83132	0	0.0187785
CHANNEL_REGULATOR_ACTIVITY	20	-0.617464	-1.83869	0	0.0188465
MITOCHONDRIAL_RIBOSOME	15	-0.650452	-1.83285	0	0.0192004
PHOSPHATASE_REGULATOR_ACTIVITY	24	-0.584779	-1.81826	0.00159744	0.0204833
ORGANELLAR_RIBOSOME	15	-0.650452	-1.81341	0.00167224	0.0205713
SYNAPSE	23	-0.588742	-1.81467	0	0.020863
ORGANELLE_OUTER_MEMBRANE	20	-0.60454	-1.81935	0.00511945	0.0210206
UBIQUITIN_CYCLE	40	-0.515148	-1.80644	0.00328407	0.0217791
OXYGEN_AND_REACTIVE_OXYGEN_SPECIES_METABOLIC_PROCESS	18	-0.619779	-1.80348	0	0.0219205
HYDROGEN_ION_TRANSMEMBRANE_TRANSPORTER_ACTIVITY	24	-0.575199	-1.79545	0	0.0232817
PEROXISOME_ORGANIZATION_AND_BIOGENESIS	16	-0.623723	-1.77324	0.0017331	0.0282308
VOLTAGE_GATED_CALCIUM_CHANNEL_ACTIVITY	18	-0.614203	-1.77497	0.0066335	0.0283786
OUTER_MEMBRANE	21	-0.579325	-1.77704	0.00330033	0.0284443
VOLTAGE_GATED_POTASSIUM_CHANNEL_ACTIVITY	31	-0.531915	-1.75123	0.00340136	0.0334333
ENERGY_DERIVATION_BY_OXIDATION_OF_ORGANIC_COMPOUNDS	35	-0.515566	-1.75279	0.00297177	0.0334904
GLUTAMATE_RECEPTOR_ACTIVITY	19	-0.592244	-1.74571	0.00509338	0.0343274
NERVOUS_SYSTEM_DEVELOPMENT	316	-0.363289	-1.74097	0	0.0349589
NEUROLOGICAL_SYSTEM_PROCESS	313	-0.361859	-1.72178	0	0.0420926
METAL_ION_TRANSMEMBRANE_TRANSPORTER_ACTIVITY	131	-0.39408	-1.70861	0	0.0454943
OXIDOREDUCTASE_ACTIVITY_ACTING_ON_NADH_OR_NADPH	23	-0.544491	-1.70878	0.00336134	0.0463885
EXOCYTOSIS	21	-0.565968	-1.70956	0.00834725	0.047132
NEUROTRANSMITTER_RECEPTOR_ACTIVITY	42	-0.478691	-1.69751	0.00780031	0.0495958

## Sheet: 6
SUPPLEMENTARY TABLE 6 - MetaCore enrichment analysis
Top 10 enriched pathways from Diseases, Process Networks, and Pathway Maps from MetaCore
Enrichment by Diseases (by Biomarkers)
#	Diseases	Total genes in gene set	pValue	FDR	Number of genes in CNM	Network genes in CNM
1	Trigeminal Neuralgia	7	1.37988e-12	7.0512e-10	7	Neurokinin A, Substance P, Somatostatin-14, Neuropeptide K, Substance P extracellular region, Neuropeptide gamma, Somatostatin
2	Trigeminal Nerve Diseases	7	1.37988e-12	7.0512e-10	7	Neurokinin A, Substance P, Somatostatin-14, Neuropeptide K, Substance P extracellular region, Neuropeptide gamma, Somatostatin
3	Basal Ganglia Diseases	608	4.12354e-11	1.40475e-08	40	Neurokinin A, TNF-R1 soluble, Substance P, Torsin A, PDE2A, Cytochrome c, TGM2, Somatostatin-14, Neuropeptide K, CDK5, NDUFAB1, CD200 (OX-2), GluR5, SERPINA3 (ACT), CCL2, Synaptotagmin I, Substance P extracellular region, TNF-R1, NEFL, DLDH, Caspr2, NFKBIA, Pin1, GABA-A receptor delta subunit, Neuropeptide gamma, Somatostatin, GABA-A receptor alpha-1 subunit, COX VIII-2, NDUFA9, Ataxin-10, HuD (E…
4	Movement Disorders	646	2.58539e-10	6.60568e-08	40	Neurokinin A, TNF-R1 soluble, Substance P, Torsin A, PDE2A, Cytochrome c, TGM2, Somatostatin-14, Neuropeptide K, CDK5, NDUFAB1, CD200 (OX-2), GluR5, SERPINA3 (ACT), CCL2, Synaptotagmin I, Substance P extracellular region, TNF-R1, NEFL, DLDH, Caspr2, NFKBIA, Pin1, GABA-A receptor delta subunit, Neuropeptide gamma, Somatostatin, GABA-A receptor alpha-1 subunit, COX VIII-2, NDUFA9, Ataxin-10, HuD (E…
5	Neurodegenerative Diseases	1449	2.8e-09	5.72321e-07	63	Neurokinin A, TNF-R1 soluble, Substance P, HSP27, Torsin A, PDE2A, Cytochrome c, Ms4a6b, TGM2, Caspase-6, Somatostatin-14, Neuropeptide K, CDK5, Rab-6A, NDUFAB1, CD200 (OX-2), Metallothionein-II, ATP5A, GluR5, SERPINA3 (ACT), NPC2, CCL2, Synaptotagmin I, Substance P extracellular region, TNF-R1, MUNC18, MAGI-1(BAIAP1), NEFL, DLDH, Caspr2, NFKBIA, Heme oxygenase 1, Pin1, GABA-A receptor delta subu…
6	Dementia	1137	6.99953e-09	1.19225e-06	53	Neurokinin A, TNF-R1 soluble, Substance P, PDE2A, Cytochrome c, Ms4a6b, TGM2, Caspase-6, Somatostatin-14, Neuropeptide K, CDK5, Rab-6A, NDUFAB1, ATP5A, GluR5, SERPINA3 (ACT), NPC2, CCL2, Synaptotagmin I, Substance P extracellular region, TNF-R1, MUNC18, MAGI-1(BAIAP1), NEFL, DLDH, Caspr2, NFKBIA, Heme oxygenase 1, Pin1, GABA-A receptor delta subunit, Neuropeptide gamma, RGS4, CXCR4, Somatostatin,…
7	Heredodegenerative Disorders, Nervous System	672	9.76748e-08	1.42605e-05	36	Neurokinin A, Substance P, HSP27, Torsin A, PDE2A, Cytochrome c, TGM2, Somatostatin-14, Neuropeptide K, CDK5, NDUFAB1, GluR5, CCL2, Synaptotagmin I, Substance P extracellular region, NEFL, DLDH, Caspr2, NFKBIA, GABA-A receptor delta subunit, Neuropeptide gamma, Somatostatin, GABA-A receptor alpha-1 subunit, COX VIII-2, NDUFA9, Ataxin-10, HSP22, PSMD1, GABA-A receptor gamma-3 subunit, SCOT, FEN1, …
8	Brain Diseases	2015	1.17894e-07	1.5061e-05	74	Neurokinin A, p21, TNF-R1 soluble, Substance P, Torsin A, DR6(TNFRSF21), PDE2A, Cytochrome c, Ms4a6b, TGM2, Caspase-6, Somatostatin-14, AP3M2, TIP(T cell immunomodulatory protein), Neuropeptide K, CDK5, Rab-6A, NDUFAB1, CD200 (OX-2), DCAMKL1, Metallothionein-II, ATP5A, GluR5, SERPINA3 (ACT), NPC2, LRP130, CCL2, Synaptotagmin I, Substance P extracellular region, TNF-R1, MUNC18, MAGI-1(BAIAP1), NEF…
9	Nervous System Diseases	3767	2.09718e-07	2.38146e-05	115	Neurokinin A, p21, TNF-R1 soluble, Substance P, HSP27, Torsin A, DR6(TNFRSF21), PDE2A, Cytochrome c, Rab-3B, Ms4a6b, TGM2, Caspase-6, Neurexin 1-beta, N-chimaerin, BAG-3, Somatostatin-14, ACLY, AP3M2, TIP(T cell immunomodulatory protein), Neuropeptide K, CDK5, SYH, Rab-6A, Activin beta B, NDUFAB1, CD200 (OX-2), DCAMKL1, FGF12, Metallothionein-II, ATP5A, GluR5, SERPINA3 (ACT), NPC2, LRP130, MICAL2…
10	Central Nervous System Diseases	2132	2.55284e-07	2.38626e-05	76	Neurokinin A, p21, TNF-R1 soluble, Substance P, HSP27, Torsin A, DR6(TNFRSF21), PDE2A, Cytochrome c, Ms4a6b, TGM2, Caspase-6, Somatostatin-14, AP3M2, TIP(T cell immunomodulatory protein), Neuropeptide K, CDK5, Rab-6A, NDUFAB1, CD200 (OX-2), DCAMKL1, Metallothionein-II, ATP5A, GluR5, SERPINA3 (ACT), NPC2, LRP130, CCL2, Synaptotagmin I, Substance P extracellular region, TNF-R1, MUNC18, MAGI-1(BAIAP…
Enrichment by Process Networks
#	Networks	Total genes in gene set	pValue	FDR	Number of genes in CNM	Network genes in CNM
1	Development_Neurogenesis_Synaptogenesis	135	0.0013364	0.132283	10	Neurexin 1-beta, GluR5, Synaptotagmin I, PEP-19, MUNC18, MAGI-1(BAIAP1), Calmodulin, LARGE, VAMP8, SAP102
2	Cell adhesion_Synaptic contact	128	0.00332503	0.132283	9	Neurexin 1-beta, Synaptotagmin I, MAGI-1(BAIAP1), Caspr2, GABA-A receptor delta subunit, GABA-A receptor alpha-1 subunit, Neurexin 1-alpha, GABA-A receptor gamma-3 subunit, SAP102
3	Neurophysiological process_GABAergic neurotransmission	63	0.00370022	0.132283	6	Synaptotagmin I, MUNC18, GABA-A receptor alpha-1 subunit, PLC-beta1, Calmodulin, AATC
4	Cytoskeleton_Intermediate filaments	63	0.00370022	0.132283	6	ERBIN, CDK5, MUNC18, NEFL, Desmuslin, Alpha-internexin
5	Neurophysiological process_Olfactory transduction	6	0.00800453	0.222478	2	RGS4, Calmodulin
6	Reproduction_Feeding and Neurohormone signaling	150	0.00933473	0.222478	9	Substance P, HSP27, Pim-1, CDK5, Substance P extracellular region, PC1, PLC-beta1, Calmodulin, C/EBPbeta
7	Signal transduction_Neuropeptide signaling pathways	112	0.0172244	0.351869	7	Substance P, Substance P extracellular region, PC1, Somatostatin, PLC-beta1, Calmodulin, Secretogranin V
8	Reproduction_Gonadotropin regulation	119	0.0232453	0.415509	7	GABA-A receptor delta subunit, G-protein gamma 3, GABA-A receptor alpha-1 subunit, PLC-beta1, Calmodulin, GABA-A receptor gamma-3 subunit, Secretogranin 1
9	Signal transduction_Androgen receptor nuclear signaling	110	0.0473643	0.752566	6	p21, CTDSP2 (SCP2), Pin1, Calmodulin, HUEL, PAK6
10	Apoptosis_Apoptotic mitochondria	64	0.0661834	0.808196	4	Cytochrome c, BAG-3, Reticulon 1, MAP1
Enrichment by Pathway Maps
#	Maps	Total genes in gene set	pValue	FDR	Number of genes in CNM	Network genes in CNM
1	Cytoskeleton remodeling_Neurofilaments	18	5.33873e-05	0.0214083	5	CDK5, MUNC18, NEFL, Desmuslin, Alpha-internexin
2	Oxidative phosphorylation	53	0.00169054	0.338954	6	Cytochrome c, ATP5C, NDUFAB1, ATP5A, NDUFA9, ATP5B
3	Neurophysiological process_Role of CDK5 in presynaptic signaling	15	0.00526991	0.574392	3	CDK5, Synaptotagmin I, MUNC18
4	Neurophysiological process_Glutamate regulation of Dopamine D1A receptor signaling	17	0.007601	0.574392	3	CDK5, PLC-beta1, Calmodulin
5	Development_BMP7 in brown adipocyte differentiation	33	0.00809277	0.574392	4	Cytochrome c, SERPINA3 (ACT), CtBP2, Necdin
6	Riboflavin metabolism	7	0.0115691	0.574392	2	PPA5, RIFK
7	HIV-1 signaling via CCR5 in macrophages and T lymphocytes	21	0.0138502	0.574392	3	CCL2, PLC-beta1, Calmodulin
8	Neurophysiological process_GABA-B receptor signaling in presynaptic nerve terminals	21	0.0138502	0.574392	3	Synaptotagmin I, MUNC18, Calmodulin
9	G-protein signaling_Rap1B regulation pathway	8	0.0151805	0.574392	2	KAP3, Rap1GDS1
10	G-protein signaling_Rap1A regulation pathway	22	0.0157564	0.574392	3	MAGI-1(BAIAP1), KAP3, Rap1GDS1

## Sheet: 7
SUPPLEMENTARY TABLE 7 - MetaCore network analysis sub-network list
MetaCore default network analysis using the 243 genes in the CNM. Total nodes per subnetwork set to 50. #, sub-network rank by zScore; Networks Hubs, highly connected CNM genes in the sub-network; GO processes, Gene Ontology term enrichment for in the network; Seed nodes, genes from the CNM in the sub-network; Pathways, number of MetaCore canonical pathways in the network; zScore, degree of satur…
#	Network Hubs	GO processes	Total nodes	Seed nodes	Pathways	p-Value	zScore
1	YB-1, NFKBIA, MUNC18, CDK5, HSP27	negative regulation of apoptotic process (46.8%; 1.328e-16), negative regulation of programmed cell death (46.8%; 1.630e-16), regulation of apoptotic process (55.3%; 2.558e-16), regulation of programmed cell death (55.3%; 3.172e-16), negative regulation of cell death (46.8%; 6.485e-16)	50	19	2	3.41e-20	19.41
2	ITPKC, Necdin, Palladin, AATC, NRAGE(MAGED1)	glycogen catabolic process (21.4%; 7.700e-13), glucan catabolic process (21.4%; 1.000e-12), cellular polysaccharide catabolic process (21.4%; 1.284e-12), polysaccharide catabolic process (21.4%; 2.057e-12), glucose metabolic process (32.1%; 6.800e-12)	50	11	0	4.37e-12	14.49
3	ENO2, Rap1GDS1, ATP5A, KAP3, RIFK	ephrin receptor signaling pathway (21.3%; 4.803e-19), neuron recognition (12.8%; 5.332e-10), cell-cell signaling (36.2%; 1.257e-09), localization (66.0%; 5.368e-09), regulation of signaling (51.1%; 1.077e-08)	50	15	0	3.4e-12	13.23
4	p21, DCAMKL1, CSDA, MSN (moesin), Caspase-6	apoptotic process (41.7%; 1.179e-11), programmed cell death (41.7%; 1.498e-11), apoptotic signaling pathway (27.1%; 1.863e-11), developmental process (77.1%; 1.941e-11), positive regulation of biological process (68.8%; 1.007e-10)	50	14	0	5e-12	13.02
5	LHFPL2, TMS-1, NCC27, FAM107A, MTCH2	gamma-aminobutyric acid signaling pathway (74.5%; 1.804e-84), chloride transport (80.9%; 6.246e-79), inorganic anion transport (80.9%; 3.300e-74), synaptic transmission, GABAergic (51.1%; 2.957e-58), anion transport (83.0%; 3.673e-54)	50	9	0	1.32e-09	12.48
6	Cytochrome c, E2A/HLF fusion protein, GABA-A receptor alpha-1 subunit, HLF, HuD (ELAVL-4)	neuroligin clustering (13.0%; 1.101e-16), gephyrin clustering (13.0%; 3.071e-15), activation of cysteine-type endopeptidase activity involved in apoptotic process by cytochrome c (13.0%; 2.295e-14), postsynaptic density protein 95 clustering (13.0%; 2.295e-14), postsynaptic membrane assembly (13.0%; 2.295e-14)	50	13	22	1.28e-09	11.07
7	FGF13, TIPARP, KAP3, NEDD8, NLK	signal transduction (76.0%; 5.118e-12), cell surface receptor signaling pathway (64.0%; 5.895e-12), cellular response to transforming growth factor beta stimulus (22.0%; 7.115e-12), response to transforming growth factor beta stimulus (22.0%; 1.376e-11), signaling (78.0%; 1.605e-11)	50	14	0	1.28e-09	11.07
8	FIBP, Metallothionein-1H, C12orf24, BRP44, ER24	cAMP catabolic process (22.4%; 1.018e-24), cyclic nucleotide catabolic process (22.4%; 4.261e-24), anterograde synaptic vesicle transport (18.4%; 1.411e-19), cAMP metabolic process (22.4%; 1.678e-19), anterograde axon cargo transport (18.4%; 1.038e-17)	50	15	0	2.38e-09	10.71
9	NP60, CTDSP2 (SCP2), NXT1, TSPYL5, Elongin C	calcium ion transmembrane transport (42.6%; 4.557e-31), calcium ion transport (42.6%; 1.284e-25), divalent metal ion transport (42.6%; 6.899e-25), divalent inorganic cation transport (42.6%; 1.045e-24), regulation of ion transmembrane transport (40.4%; 5.027e-22)	50	11	0	1.36e-08	10.23
10	Pin1, Calcineurin A (catalytic), TNF-R1, Caspase-6, BAG-3	response to organic substance (68.8%; 1.152e-15), response to endogenous stimulus (54.2%; 2.222e-14), response to steroid hormone stimulus (37.5%; 2.509e-14), cell communication (85.4%; 3.539e-14), response to chemical stimulus (77.1%; 7.131e-14)	50	12	0	1.55e-06	7.87
11	PTP4A1, IFITM2, LANCL1, CHSY1, Metallothionein-1F	establishment of protein localization to organelle (50.0%; 9.675e-30), protein targeting (50.0%; 1.145e-27), protein localization to organelle (50.0%; 2.037e-26), intracellular protein transport (54.0%; 1.946e-25), intracellular transport (64.0%; 6.167e-25)	50	10	0	5.81e-06	7.49
12	Tim17, MTHFD2, ISCA1, HUEL, Neuroserpin	positive regulation of protein ubiquitination (28.0%; 6.597e-18), regulation of cellular amino acid metabolic process (22.0%; 7.680e-18), negative regulation of ubiquitin-protein ligase activity involved in mitotic cell cycle (22.0%; 4.683e-17), signal transduction involved in mitotic DNA integrity checkpoint (22.0%; 6.311e-17), signal transduction involved in mitotic cell cycle checkpoint (22.0%…	50	10	0	7.13e-06	7.36
13	C/EBPbeta, Tubulin gamma, Tubulin alpha, NDRG3, CD200 (OX-2)	protein polymerization (25.5%; 4.439e-20), cellular protein complex assembly (29.8%; 5.450e-15), protein complex subunit organization (46.8%; 2.737e-13), GTP catabolic process (25.5%; 3.288e-12), macromolecular complex subunit organization (46.8%; 3.932e-12)	50	11	0	7.13e-06	7.36
14	ATP6V1A (70kD), MICAL2, c-Myc, G-protein gamma 10, AP3S1	cellular response to glucagon stimulus (48.0%; 1.289e-48), response to glucagon stimulus (48.0%; 5.730e-46), cellular response to peptide hormone stimulus (66.0%; 5.718e-43), cellular response to peptide (66.0%; 1.529e-42), purine ribonucleoside triphosphate metabolic process (70.0%; 3.155e-42)	50	9	0	6.32e-05	6.91
15	Substance P, HuD (ELAVL-4), MID1IP1, GluR5, Somatostatin	cell-cell signaling (75.0%; 7.348e-34), synaptic transmission (54.2%; 9.741e-24), transmission of nerve impulse (54.2%; 3.876e-22), multicellular organismal signaling (54.2%; 8.041e-22), signaling (95.8%; 3.756e-21)	50	10	0	5.83e-05	6.42
16	PEX19, PEX11b, Fibulin-1, Neurokinin A, CDK5R2 (p39)	G-protein coupled receptor signaling pathway (63.8%; 1.243e-20), feeding behavior (27.7%; 4.241e-18), adenylate cyclase-modulating G-protein coupled receptor signaling pathway (27.7%; 3.939e-16), cell-cell signaling (48.9%; 5.440e-16), cytosolic calcium ion homeostasis (29.8%; 2.100e-15)	50	8	0	0.000114	5.96
17	CSF1, SERPINA3 (ACT), SAM68, FEN1, PC1	regulation of biological quality (83.3%; 2.488e-19), locomotion (57.1%; 1.013e-17), immune system process (69.0%; 2.086e-17), response to wounding (57.1%; 2.470e-17), positive regulation of response to stimulus (61.9%; 2.861e-17)	50	7	0	0.00027	5.79
18	Pim-1, ELF1, NEFL, CIKS, Calcineurin A (beta)	cyclic nucleotide catabolic process (26.7%; 2.341e-27), cAMP catabolic process (24.4%; 3.553e-25), immune response-regulating signaling pathway (48.9%; 8.468e-23), regulation of immune response (57.8%; 2.108e-22), regulation of immune system process (64.4%; 4.646e-22)	50	8	172	0.000321	5.66
19	LRP130, ATP5C, PPA5, c-Myc, COX Vb	transport (81.2%; 3.796e-07), establishment of localization (81.2%; 4.630e-07), respiratory electron transport chain (25.0%; 3.191e-06), electron transport chain (25.0%; 3.388e-06), localization (81.2%; 4.442e-06)	50	3	0	0.00288	5.02
20	E2N(UBC13), Dynein 1, cytoplasmic, intermediate chains, RPA3, FEN1, DYNC1I1	mitotic cell cycle (42.9%; 8.729e-17), mitotic cell cycle phase transition (30.6%; 1.463e-14), cell cycle phase transition (30.6%; 1.463e-14), cell cycle process (44.9%; 3.820e-14), nucleobase-containing compound catabolic process (38.8%; 2.978e-13)	50	9	0	0.00116	4.73
21	KCNE4, Metallothionein-1X, SP1, CoA + ATP + Stearic acid = AMP + Octadecanoyl-CoA + Pyrophosphate, KCNQ1	cellular response to zinc ion (20.0%; 8.537e-14), cellular response to metal ion (26.7%; 3.795e-11), response to zinc ion (20.0%; 3.659e-10), cellular response to inorganic substance (26.7%; 6.560e-10), cellular response to chemical stimulus (60.0%; 5.927e-09)	50	5	0	0.00429	4.62
22	HuD (ELAVL-4), ACLY, Metallothionein-II, LRP130, C/EBP	calcium ion transport into cytosol (26.3%; 7.698e-17), cytosolic calcium ion transport (26.3%; 1.033e-16), negative regulation of sequestering of calcium ion (23.7%; 6.185e-16), release of sequestered calcium ion into cytosol (23.7%; 6.185e-16), regulation of sequestering of calcium ion (23.7%; 1.042e-15)	50	7	0	0.0027	4.48
23	SCOT, COPS3, c-Myc, RPL26, Metallothionein-1E	mitochondrial electron transport, NADH to ubiquinone (58.7%; 2.025e-62), respiratory electron transport chain (67.4%; 3.351e-58), electron transport chain (67.4%; 5.676e-58), ATP synthesis coupled electron transport (58.7%; 4.474e-57), mitochondrial ATP synthesis coupled electron transport (58.7%; 4.474e-57)	50	3	0	0.0122	3.64
24	COX VIII-2, Activin B, Factor I, B4G6, SP1	generation of precursor metabolites and energy (40.4%; 1.299e-18), respiratory electron transport chain (27.7%; 3.138e-18), electron transport chain (27.7%; 3.839e-18), cellular respiration (27.7%; 8.788e-16), energy derivation by oxidation of organic compounds (31.9%; 2.236e-14)	50	7	2	0.025	3
25	ELF1, RIFK, C/EBP, PLC-beta2, p22-phox	superoxide anion generation (20.9%; 3.883e-20), negative regulation of glomerular filtration (18.6%; 1.191e-19), response to wounding (60.5%; 1.546e-19), cellular response to organonitrogen compound (46.5%; 3.562e-18), cellular response to nitrogen compound (46.5%; 1.040e-17)	50	6	0	0.091	2.12
26	Activin beta B, Secretogranin 1, SP1, OPN1MW, GRIK5	serotonin receptor signaling pathway (30.6%; 1.082e-36), protein-chromophore linkage (18.4%; 1.757e-20), system process (73.5%; 3.904e-20), cell surface receptor signaling pathway (79.6%; 1.324e-19), G-protein coupled receptor signaling pathway (59.2%; 1.132e-18)	50	7	0	0.104	1.98
27	Ephrin-A, CDK5, Ephrin-A1, c-Src, VAV-2	axon guidance (63.0%; 1.318e-41), neuron projection guidance (63.0%; 1.318e-41), transmembrane receptor protein tyrosine kinase signaling pathway (68.5%; 2.988e-41), ephrin receptor signaling pathway (35.2%; 4.112e-41), axonogenesis (64.8%; 5.227e-40)	57	3	524	0.231	1.16
28	Synaptotagmin I, C/EBP, SP1, b-Myb, PLC-beta3	synaptic transmission (54.1%; 1.565e-18), regulation of exocytosis (32.4%; 2.103e-17), transmission of nerve impulse (54.1%; 2.637e-17), multicellular organismal signaling (54.1%; 4.616e-17), regulation of secretion (48.6%; 1.179e-16)	50	7	0	0.32	1.01

## Sheet: 8
SUPPLEMENTARY TABLE 8 - Proteins detected to be over-connected with proteins corresponding to genes in the common neurodegeneration module (CNM)
MetaCore “Interactions by Protein Function” analysis identified highly connected proteins. Symbol, overconnected protein’s corresponding gene symbol; Count, number of genes in CNM whose gene product interacts with protein-of-interest, z-score, standardized connectivity ratio. Bold gene symbols denote highly connected genes also found in the CNM.
MetaCore Protein Object	Gene Symbol	Gene Name	Count	p-value	z-score
Neuroligin 1	NLGN1	neuroligin 1	7	3.65e-06	7.788
Gephyrin	GPHN	gephyrin	9	1.58e-06	7.486
PSD-95	DLG4	discs, large homolog 4 (Drosophila) (a.k.a. postsynaptic density protein 95)	31	2.1e-08	6.846
C2orf18	SLC35F6	solute carrier family 35, member F6	4	0.00025	6.499
HSP20	HSPB6	heat shock protein, alpha-crystallin-related, B6	4	0.00025	6.499
PLAP-like	ALPPL2	alkaline phosphatase, placental-like 2	3	0.000781	6.403
CLIP170	CLIP1	CAP-GLY domain containing linker protein 1	6	8.18e-05	6.185
Chromogranin A	CHGA	chromogranin A (parathyroid secretory protein 1)	5	0.000176	6.108
SOD1	SOD1	superoxide dismutase 1, soluble	13	6.59e-06	6.029
STAU2	STAU2	staufen double-stranded RNA binding protein 2	7	8.52e-05	5.814
NUDEL	NDEL1	nudE neurodevelopment protein 1-like 1	9	4.79e-05	5.677
EPB41	EPB41	erythrocyte membrane protein band 4.1 (elliptocytosis 1, RH-linked)	14	1.73e-05	5.525
Alpha-synuclein	SNCA	synuclein, alpha (non A4 component of amyloid precursor)	20	1.14e-05	5.315
APP	APP	amyloid beta (A4) precursor protein	19	1.92e-05	5.174
Spinophilin	PPP1R9B	protein phosphatase 1, regulatory subunit 9B	8	0.000182	5.151
CASK	CASK	calcium/calmodulin-dependent serine protein kinase (MAGUK family)	8	0.000375	4.759
ERR3	ESRRG	estrogen-related receptor gamma	10	0.000404	4.478
14-3-3 beta/alpha	YWHAB	tyrosine 3-monooxygenase/tryptophan 5-monooxygenase activation protein, beta polypeptide	35	0.000109	4.214
GCR-alpha	NR3C1	nuclear receptor subfamily 3, group C, member 1 (glucocorticoid receptor)	46	8.14e-05	4.201
MaxiK alpha subunit	KCNMA1	potassium large conductance calcium-activated channel, subfamily M, alpha member 1	15	0.00039	4.177
IKK-gamma	IKBKG	inhibitor of kappa light polypeptide gene enhancer in B-cells, kinase gamma	19	0.00035	4.082
Calmodulin	CALM1/2/3	calmodulin 1/2/3	29	0.00028	3.971
Ubiquitin	UBC	ubiquitin C	75	0.000319	3.647
c-Myc	MYC	v-myc myelocytomatosis viral oncogene homolog (avian)	79	0.000392	3.572

## Sheet: 9
SUPPLEMENTARY TABLE 9 - Genes significantly correlated with aging in normal brain tissue
Genes significantly correlated with aging in brain samples from 3 independent experiments. Genes significantly correlated (p < 0.05) in the same direction with aging in >= 2 out of 3 experiments were considered to be correlated. Tau = Kendall's tau; NA = not on array; Count = number of data sets in which that a gene was significantly correlated with aging (positive values denote positive correlat…
Gene Symbol	tau_gse30272	p.value_gse30272	tau_gse1572	p.value_gse1572	tau_gse11882	p.value_gse11882	Count
GFAP	0.266593	1.55e-06	0.346821	0.00780416	0.473178	9.78e-06	3
VIM	0.198566	0.000344276	0.444702	0.000611305	0.421722	8.15e-05	3
ITPKB	0.260158	2.74e-06	0.389402	0.00271535	0.399349	0.000191331	3
WFS1	0.232028	2.87e-05	0.364475	0.00507271	0.426196	6.84e-05	3
VCAN	0.232947	2.67e-05	0.592167	4.89e-06	0.189048	0.0783548	2
ADH1B	0.327557	0	0.269586	0.0384319	0.406061	0.000148773	3
NUPR1	0.242324	1.25e-05	0.278803	0.0322253	0.47989	7.27e-06	3
MT1E	0.140703	0.0112451	0.453918	0.00046885	0.401586	0.000176072	3
CFI	0.247127	8.34e-06	0.251153	0.0539242	0.468704	1.19e-05	2
BAIAP3	0.207493	0.000183821	0.458527	0.000409842	0.289724	0.00686467	3
C2CD2	0.347123	0	0.209678	0.108229	0.3904	0.000265956	2
SSFA2	0.356315	0	0.324886	0.0124706	0.265114	0.0134052	3
AEBP1	0.185613	0.000820756	0.269586	0.0384319	0.477653	8.11e-06	3
PDPN	0.133223	0.0163647	0.440093	0.000696659	0.359079	0.000799417	3
AHNAK	0.127965	0.0211014	0.44931	0.000535607	0.347892	0.00116134	3
MT2A	0.127143	0.0219491	0.378316	0.00362039	0.417247	9.7e-05	3
CBS	0.159956	0.0039376	0.513826	7.44e-05	0.247216	0.021157	3
CD44	0.166391	0.00270712	0.237328	0.0687035	0.515686	1.43e-06	2
DHRS3	0.226798	4.34e-05	0.412443	0.00148952	0.278538	0.00936163	3
VWF	0.160423	0.00383508	0.398619	0.00214326	0.354604	0.000929475	3
CFH	0.280566	4.77e-07	0.334102	0.010172	0.298673	0.00531721	3
EFEMP2	0.171922	0.00194395	0.518435	6.4e-05	0.222606	0.0380186	3
FAM107A	0.109492	0.0485039	0.372686	0.00427282	0.430671	5.73e-05	3
CHI3L1	0.271557	9.54e-07	0.158987	0.22491	0.482127	6.68e-06	2
CAPG	0.109579	0.0483155	0.375577	0.00383818	0.423959	7.47e-05	3
STOM	0.0235337	0.672463	0.403227	0.00190067	0.464229	1.44e-05	2
ALDH2	0.187902	0.000706315	0.405998	0.00178611	0.296436	0.00567126	3
MT1G	0.107924	0.0518063	0.375577	0.00383818	0.403824	0.000161886	2
LTBP1	0.174297	0.00167942	0.481568	0.000205517	0.229318	0.0325555	3
RARRES3	0.248943	7.15e-06	0.223503	0.0866603	0.408298	0.000136733	2
HLA-DPA1	0.049368	0.374193	0.301844	0.020337	0.52911	7.15e-07	2
EFEMP1	0.102409	0.0649991	0.472351	0.000271916	0.305385	0.00437152	2
DPYSL3	0.00967075	0.863095	0.463135	0.000357866	0.401586	0.000176072	2
GNG12	0.141583	0.0107247	0.458527	0.000409842	0.274063	0.0105687	3
PLD2	0.21595	9.91e-05	0.338711	0.00917077	0.318808	0.00292253	3
MT1F	0.15444	0.00537515	0.267448	0.0416173	0.450806	2.53e-05	3
AHCYL1	0.186983	0.000750184	0.370969	0.00429726	0.314334	0.00334775	3
RNASE4	0.179261	0.00123239	0.228111	0.0802948	0.461992	1.59e-05	2
ANXA4	0.350248	0	0.458527	0.000409842	0.0548126	0.615002	2
ARHGEF6	0.227615	4.08e-05	0.278803	0.0322253	0.354604	0.000929475	3
HEBP2	0.313244	0	0.403227	0.00190067	0.142065	0.186757	2
TBL1X	0.177806	0.00135171	0.42166	0.00116181	0.258402	0.0159546	3
SLC14A1	0.234072	2.44e-05	0.228111	0.0802948	0.392637	0.000245094	2
OFD1	0.202059	0.000270009	0.324886	0.0124706	0.321045	0.00272894	3
CP	0.239426	1.6e-05	0.260369	0.0456265	0.343418	0.00134456	3
TGM2	0.104247	0.0603234	0.467743	0.00031209	0.269589	0.0119122	2
RARRES2	0.19305	0.000501513	0.412443	0.00148952	0.235041	0.028522	3
FGF2	0.0722559	0.193099	0.430877	0.000901818	0.334469	0.0017935	2
SPON1	0.0717996	0.195949	0.507497	9.26e-05	0.249453	0.0200118	2
ANP32B	0.369553	0	0.398619	0.00214326	0.0592871	0.585851	2
NDP	0.122081	0.0278027	0.403227	0.00190067	0.298673	0.00531721	3
FCGR2A	0.0356683	0.521123	0.283411	0.0294583	0.5045	2.38e-06	2
DDR1	0.14488	0.00902188	0.430877	0.000901818	0.244979	0.0223589	3
TPP1	0.174397	0.00166988	0.387543	0.00287426	0.258402	0.0159546	3
SELENBP1	0.0580989	0.295493	0.463135	0.000357866	0.298673	0.00531721	2
WWTR1	0.0397132	0.474879	0.47696	0.000236511	0.303147	0.00466824	2
MYOF	0.0301554	0.587721	0.380185	0.00342405	0.403824	0.000161886	2
LPP	0.174177	0.00169826	0.410612	0.00158107	0.229318	0.0325555	3
RYR1	0.094056	0.0901891	0.42166	0.00116181	0.294198	0.00604653	2
FADS1	0.17779	0.00135171	0.527651	4.72e-05	0.104032	0.335056	2
PC	0.258687	3.1e-06	0.309112	0.0175971	0.238267	0.0263275	3
ADORA3	0.0143409	0.797196	0.260369	0.0456265	0.526872	8.34e-07	2
PLOD2	0.0759331	0.17138	0.430877	0.000901818	0.294198	0.00604653	2
GEM	0.0812649	0.143209	0.288019	0.0268981	0.430671	5.73e-05	2
PDLIM3	-0.0134216	0.810021	0.47696	0.000236511	0.332232	0.00192535	2
MSN	NA	NA	0.34873	0.00740945	0.446331	3.04e-05	2
GPC4	0.0786909	0.156331	0.306452	0.0184846	0.408298	0.000136733	2
TGIF1	0.110314	0.0468287	0.301844	0.020337	0.379214	0.000397682	3
AQP1	0.255746	4.05e-06	0.145162	0.268512	0.3904	0.000265956	2
IZUMO4	0.196911	0.000385761	0.274194	0.035212	0.318808	0.00292253	3
CCND3	0.22449	5.19e-05	0.301844	0.020337	0.262877	0.0142118	3
GPR137B	-0.0222467	0.689482	0.389402	0.00271535	0.421722	8.15e-05	2
GNAI2	0.111601	0.0443195	0.311061	0.0167816	0.36579	0.000635862	3
NUMA1	0.243162	1.17e-05	0.361752	0.00536788	0.182336	0.0896127	2
RGS20	-0.0571796	0.303213	0.493657	0.000143528	0.35013	0.00107872	2
LPL	0.361304	0	0.195853	0.133842	0.227081	0.0342966	2
TSC22D4	0.165203	0.00290489	0.398619	0.00214326	0.218132	0.0420786	3
TLN1	0.17779	0.00135171	0.343319	0.00825858	0.258402	0.0159546	3
BMP2K	0.005148	0.927345	0.320277	0.0137839	0.450806	2.53e-05	2
ASCL1	0.200772	0.00029552	0.315669	0.0152179	0.258402	0.0159546	3
EEF1D	0.218606	8.12e-05	0.246544	0.0585241	0.307622	0.00409198	2
TNFRSF11B	0.0914732	0.0993578	0.306452	0.0184846	0.372502	0.000503778	2
METTL7A	0.0741898	0.181456	0.430877	0.000901818	0.265114	0.0134052	2
HBB	0.0492738	0.375086	0.481568	0.000205517	0.238267	0.0263275	2
BBOX1	0.0713432	0.19883	0.301844	0.020337	0.394875	0.000225782	2
DDIT4	0.117766	0.033826	0.223503	0.0866603	0.426196	6.84e-05	2
LRRC32	0.0162721	0.770444	0.324886	0.0124706	0.426196	6.84e-05	2
CASC3	0.32175	0	0.274194	0.035212	0.17115	0.111236	2
MYL12A	0.135687	0.014468	0.278803	0.0322253	0.352367	0.00100148	3
ALDH5A1	0.172642	0.00185883	0.274194	0.035212	0.318808	0.00292253	3
SCRG1	0.0356683	0.521123	0.311061	0.0167816	0.417247	9.7e-05	2
U2AF1	0.217687	8.7e-05	0.313726	0.0159662	0.231555	0.0308906	3
LRIG1	0.0671079	0.226808	0.47696	0.000236511	0.215895	0.0442425	2
KDSR	0.154539	0.00534773	0.375577	0.00383818	0.229318	0.0325555	3
MCM3	0.176603	0.0014565	0.228111	0.0802948	0.354604	0.000929475	2
AGT	0.0584666	0.292442	0.329494	0.0112693	0.370265	0.000544667	2
SFN	0.0211455	0.704194	0.380185	0.00342405	0.356841	0.000862122	2
MAP3K5	0.148189	0.00756466	0.301844	0.020337	0.305385	0.00437152	3
LRRFIP1	0.105166	0.0580921	0.334102	0.010172	0.314334	0.00334775	2
NOTCH4	0.0905539	0.102807	0.389402	0.00271535	0.271826	0.0112226	2
ELF4	0.127597	0.0214746	0.191245	0.14335	0.432908	5.25e-05	2
MLC1	0.0709689	0.201159	0.435485	0.000793099	0.244979	0.0223589	2
RHOBTB3	0.160691	0.00377488	0.500001	0.000115752	0.0906086	0.401894	2
INHBA	0.0956058	0.0849648	0.347927	0.00742829	0.307622	0.00409198	2
ZHX3	0.248024	7.75e-06	0.389402	0.00271535	0.112981	0.294728	2
PLIN1	0.130355	0.0188102	0.168203	0.198805	0.449936	2.65e-05	2
TAGLN2	0.0494576	0.373303	0.357144	0.00598884	0.338943	0.00155413	2
ACO1	0.156646	0.0047512	0.347927	0.00742829	0.238267	0.0263275	3
NTSR2	0.0878282	0.113724	0.380185	0.00342405	0.274063	0.0105687	2
ACSBG1	0.0359458	0.517898	0.467743	0.00031209	0.23603	0.0277792	2
TBKBP1	0.169632	0.00223398	0.415225	0.00139797	0.153252	0.154153	2
NPC2	0.0957897	0.0843664	0.269586	0.0384319	0.371589	0.000523567	2
SLC9A8	0.291625	1.19e-07	0.200461	0.124829	0.242742	0.0236197	2
S100A6	0.263676	2.03e-06	NA	NA	0.470941	1.07e-05	2
DBI	0.0972605	0.0797014	0.299885	0.0213019	0.336706	0.00166988	2
FMO3	0.125218	0.0240434	0.297236	0.0223492	0.309859	0.00382864	3
HIF1A	0.0597536	0.281932	0.311061	0.0167816	0.361316	0.000741005	2
TP53BP2	0.0510228	0.358363	0.343319	0.00825858	0.336706	0.00166988	2
KDM3A	0.103705	0.0616951	0.283411	0.0294583	0.343418	0.00134456	2
ADM	0.0357652	0.520045	0.288019	0.0268981	0.403824	0.000161886	2
PON2	0.0771388	0.164729	0.407835	0.00168359	0.240504	0.0249418	2
MT1H	0.01287	0.817741	0.270208	0.0383705	0.441857	3.65e-05	2
CD302	NA	NA	0.336794	0.00964832	0.385926	0.000312805	2
ZNF423	0.0628792	0.257483	0.407835	0.00168359	0.250711	0.0194532	2
GPR56	0.0426549	0.442715	0.293303	0.0244871	0.383688	0.000339031	2
CRTAP	0.369553	0	-0.0115208	0.94309	0.361316	0.000741005	2
CREBL2	0.154256	0.00543034	0.232719	0.0743147	0.332232	0.00192535	2
ZBTB16	0.290678	1.19e-07	0.20507	0.116296	0.222606	0.0380186	2
CCDC69	0.24445	1.05e-05	0.218895	0.0934269	0.253928	0.0178826	2
HMGB2	0.248311	7.63e-06	0.218895	0.0934269	0.249453	0.0200118	2
ECM2	0.0316264	0.569582	0.412443	0.00148952	0.271826	0.0112226	2
PTBP1	0.112153	0.0432793	0.322953	0.0130982	0.280775	0.00880551	3
AKAP1	0.284979	2.38e-07	0.292627	0.0245324	0.137591	0.201136	2
FXYD1	0.0990991	0.0741674	0.355248	0.00631463	0.26064	0.015061	2
RHOC	0.0242714	0.662812	0.324886	0.0124706	0.36579	0.000635862	2
ZFP36L1	0.0580989	0.295493	0.274194	0.035212	0.381451	0.000367284	2
MT1X	0.175768	0.00153339	0.126728	0.335185	0.410535	0.000125527	2
ITGB4	0.236992	1.93e-05	0.0576038	0.668417	0.417247	9.7e-05	2
PSMB8	0.119875	0.0307518	0.158987	0.22491	0.432908	5.25e-05	2
PTH1R	0.0996507	0.0725697	0.297236	0.0223492	0.314334	0.00334775	2
GREB1	0.0472513	0.39504	0.380185	0.00342405	0.283012	0.00827909	2
MLEC	0.141019	0.011035	0.38293	0.00322771	0.184573	0.0857236	2
HIST1H1C	0.137722	0.013068	0.338711	0.00917077	0.231555	0.0308906	3
CHSY1	0.0410002	0.460652	0.274194	0.035212	0.392637	0.000245094	2
XPC	0.275602	7.15e-07	0.329494	0.0112693	0.101795	0.345668	2
SLC1A5	0.109211	0.0490737	0.228111	0.0802948	0.368028	0.000588655	2
ANGPT1	-0.0114002	0.838412	0.39401	0.00241387	0.321045	0.00272894	2
ADD3	0.218606	8.12e-05	0.398619	0.00214326	0.0861341	0.425839	2
IFITM1	0.114911	0.0383829	0.154378	0.238843	0.432908	5.25e-05	2
EZR	0.0641662	0.247857	0.376443	0.00382698	0.26064	0.015061	2
GMPR	0.192499	0.000520468	0.140553	0.284258	0.368028	0.000588655	2
F3	0.0619656	0.264515	0.334102	0.010172	0.302196	0.00482118	2
PLIN2	NA	NA	0.264978	0.0418987	0.432908	5.25e-05	2
FAH	-0.00680272	0.903669	0.481568	0.000205517	0.222606	0.0380186	2
UNG	-0.0259239	0.641305	0.274194	0.035212	0.448569	2.78e-05	2
STAT3	0.12153	0.0285162	0.186636	0.153368	0.388163	0.000288486	2
BMP7	0.109947	0.0475672	0.500001	0.000115752	0.0861341	0.425839	2
RENBP	0.184426	0.000886917	0.214286	0.100611	0.294198	0.00604653	2
PLTP	0.0568119	0.306338	0.306452	0.0184846	0.327757	0.00221634	2
PBXIP1	0.0753815	0.174516	0.347927	0.00742829	0.267351	0.0126392	2
KANK1	0.144328	0.00928772	0.47696	0.000236511	0.0682361	0.529557	2
RUFY3	0.0840228	0.130107	0.347927	0.00742829	0.256165	0.0168945	2
LILRA2	0.0105723	0.85009	0.264978	0.0418987	0.410535	0.000125527	2
NFKBIA	0.109211	0.0490737	0.311061	0.0167816	0.262877	0.0142118	3
RHOQ	0.240118	1.5e-05	0.0622121	0.642637	0.376977	0.000430584	2
BGN	0.238831	1.67e-05	0.103687	0.432304	0.334469	0.0017935	2
PALLD	NA	NA	0.343319	0.00825858	0.332232	0.00192535	2
PPRC1	0.185144	0.000845671	0.283411	0.0294583	0.204708	0.0565199	2
CASP6	0.184225	0.000897527	0.0714288	0.592372	0.417247	9.7e-05	2
TAX1BP3	NA	NA	0.334102	0.010172	0.336706	0.00166988	2
RPGR	0.179445	0.00121808	0.237328	0.0687035	0.253928	0.0178826	2
CSTB	0.0777716	0.161231	0.286044	0.0281281	0.305385	0.00437152	2
CD59	0.119323	0.0315298	0.163595	0.211566	0.383688	0.000339031	2
KCNN3	0.120794	0.0294919	0.214286	0.100611	0.329994	0.00206625	2
ZC3HAV1	-0.002574	0.964296	0.264978	0.0418987	0.401586	0.000176072	2
SDC2	-0.0869645	0.117177	0.484429	0.000191092	0.265114	0.0134052	2
LEPROT	0.0825519	0.136974	0.334102	0.010172	0.244979	0.0223589	2
LRP10	0.10057	0.0699698	0.322953	0.0130982	0.23603	0.0277792	2
IFI16	-0.0613192	0.269517	0.264978	0.0418987	0.45528	2.1e-05	2
RRAS	0.160622	0.00379467	0.0576038	0.668417	0.43962	4.01e-05	2
RPS20	-0.0211436	0.704195	0.301844	0.020337	0.376977	0.000430584	2
VEGFB	0.171171	0.00203288	0.301844	0.020337	0.182336	0.0896127	2
SLC16A4	0.0276718	0.618923	0.306452	0.0184846	0.321045	0.00272894	2
CD163	-0.00110314	0.98545	0.315669	0.0152179	0.338943	0.00155413	2
CRLF1	0.119345	0.0315288	0.172812	0.186616	0.361316	0.000741005	2
CLIC2	0.00551623	0.922077	0.380185	0.00342405	0.267351	0.0126392	2
ARAP2	0.189373	0.000640988	0.357144	0.00598884	0.106269	0.324655	2
ACADL	0.16649	0.00269234	0.195853	0.133842	0.289724	0.00686467	2
PATZ1	0.207943	0.00017786	0.361752	0.00536788	0.0816596	0.450597	2
IL6R	-0.027027	0.62713	0.260369	0.0456265	0.417247	9.7e-05	2
PADI2	0.1585	0.004282	0.338711	0.00917077	0.153252	0.154153	2
OSBPL2	0.18496	0.000855803	0.370969	0.00429726	0.0928459	0.39023	2
PPIL6	0.0739106	0.183087	0.320277	0.0137839	0.253928	0.0178826	2
PHKG1	0.111601	0.0443195	0.154378	0.238843	0.381451	0.000367284	2
TNFAIP3	0.00147086	0.98016	0.306452	0.0184846	0.338943	0.00155413	2
ALDH1L1	0.114727	0.038694	0.214286	0.100611	0.316571	0.00312865	2
MKLN1	0.11583	0.0368592	0.392157	0.00255644	0.137591	0.201136	2
FGFR3	0.110314	0.0468287	0.42166	0.00116181	0.112981	0.294728	2
SLC27A3	0.214296	0.000112057	NA	NA	0.428433	6.27e-05	2
TSPO	0.0972605	0.0797014	0.264978	0.0418987	0.279811	0.00907612	2
ZCCHC24	0.196911	0.000385761	0.512111	7.99e-05	-0.0682361	0.529557	2
DOCK1	0.264938	1.79e-06	0.352535	0.00667369	0.0212539	0.850402	2
SDC4	0.18598	0.000801325	0.228111	0.0802948	0.222606	0.0380186	2
COL21A1	0.13413	0.0156382	0.089862	0.497661	0.410535	0.000125527	2
SRGN	-0.00183857	0.97487	0.269586	0.0384319	0.36579	0.000635862	2
C1S	0.178709	0.0012759	0.0576038	0.668417	0.394875	0.000225782	2
ANP32E	0.183122	0.000963688	0.195853	0.133842	0.251691	0.018921	2
ARL6IP1	0.110866	0.0457391	0.28143	0.0307885	0.238267	0.0263275	3
PACS2	0.237911	1.8e-05	0.422633	0.00115752	-0.0302029	0.785292	2
UAP1L1	0.264491	1.91e-06	NA	NA	0.36579	0.000635862	2
PTTG1IP	NA	NA	0.311061	0.0167816	0.318808	0.00292253	2
GALNT3	0.128516	0.020552	0.237328	0.0687035	0.262877	0.0142118	2
BIRC3	NA	NA	0.347927	0.00742829	0.280775	0.00880551	2
MAN1C1	0.179361	0.00122523	0.0944703	0.475308	0.354604	0.000929475	2
LIMK2	0.134951	0.0150087	0.0161291	0.914725	0.475416	8.94e-06	2
PILRA	0.150395	0.00671411	NA	NA	0.475416	8.94e-06	2
ID4	0.0764847	0.168286	0.324886	0.0124706	0.222606	0.0380186	2
CSRP2	0.159971	0.00393748	0.172812	0.186616	0.289724	0.00686467	2
TRIOBP	0.0904578	0.103158	0.264978	0.0418987	0.265114	0.0134052	2
SMARCC1	0.212355	0.000129104	0.458527	0.000409842	-0.0503381	0.644774	2
TOB2	0.138996	0.0122411	0.324886	0.0124706	0.155489	0.148185	2
FTL	0.0774039	0.163224	0.306822	0.0199929	0.233793	0.0292994	2
S100A1	0.159037	0.0041498	0.189158	0.14823	0.269589	0.0119122	2
PCK1	0.140198	0.0115149	0.0622121	0.642637	0.41501	0.000105858	2
CD58	-0.076771	0.166754	0.306452	0.0184846	0.385926	0.000312805	2
LPIN1	0.133664	0.0159981	0.297236	0.0223492	0.184573	0.0857236	2
PDPK1	0.18257	0.000998378	0.262976	0.0436957	0.168912	0.116018	2
CUL9	0.232866	2.69e-05	0.28143	0.0307885	0.0995576	0.356493	2
CALD1	0.23166	2.97e-05	0.292627	0.0245324	0.0883714	0.413764	2
PRODH	0.161978	0.00350487	0.274194	0.035212	0.175624	0.102138	2
ZFYVE26	0.129901	0.0192329	0.370969	0.00429726	0.110744	0.304492	2
PECAM1	-0.00229832	0.96826	0.292627	0.0245324	0.321045	0.00272894	2
CLEC2B	-0.0229822	0.679737	0.283411	0.0294583	0.35013	0.00107872	2
GJA4	0.127229	0.0218536	0.17742	0.174988	0.305385	0.00437152	2
ALDH7A1	0.112066	0.043451	0.301844	0.020337	0.195759	0.0682759	2
SLC10A3	0.143507	0.00969958	0.297236	0.0223492	0.168912	0.116018	2
PNRC1	0.113905	0.0401204	0.138408	0.292285	0.356841	0.000862122	2
CDC42EP4	NA	NA	0.274194	0.035212	0.334469	0.0017935	2
TRIL	0.014157	0.799757	0.315669	0.0152179	0.278538	0.00936163	2
SORBS3	0.144978	0.00897813	0.278803	0.0322253	0.184573	0.0857236	2
CDKN1A	0.117669	0.0339656	0.20507	0.116296	0.285249	0.00778103	2
CBFB	0.129619	0.0194908	0.398619	0.00214326	0.0771851	0.476151	2
IL4R	-0.0512962	0.355767	0.283411	0.0294583	0.372502	0.000503778	2
ADAMTSL3	-0.0222467	0.689482	0.33218	0.0106958	0.294198	0.00604653	2
TOB1	0.182938	0.000975132	0.274194	0.035212	0.14654	0.173151	2
SLC9A3R1	0.0272109	0.624781	0.297236	0.0223492	0.278538	0.00936163	2
PLCE1	0.182938	0.000975132	0.0944703	0.475308	0.32552	0.00237656	2
CNGA3	0.139732	0.0117896	0.260369	0.0456265	0.202471	0.0592883	2
CNTRL	0.162475	0.00341248	0.311061	0.0167816	0.128642	0.232283	2
HSPB1	0.0717175	0.196521	0.274194	0.035212	0.256165	0.0168945	2
FGF1	0.176135	0.00149882	0.500001	0.000115752	-0.0749479	0.489219	2
IRF7	0.0650855	0.241137	0.301844	0.020337	0.233793	0.0292994	2
TENC1	0.194337	0.00045979	0.0714288	0.592372	0.334469	0.0017935	2
HIP1R	0.185696	0.000815868	0.435485	0.000793099	-0.0212539	0.850402	2
DNALI1	0.2164	9.57e-05	0.131337	0.317593	0.251691	0.018921	2
TOPORS	0.1255	0.0237337	0.232719	0.0743147	0.240504	0.0249418	2
TNFRSF10B	0.146718	0.00818408	0.0944703	0.475308	0.356841	0.000862122	2
RCOR1	0.14727	0.00794661	0.108295	0.411675	0.341181	0.00144589	2
RAB13	0.159772	0.00397921	0.135945	0.300618	0.30091	0.00498319	2
RPLP2	-0.0229822	0.679737	0.313726	0.0159662	0.305385	0.00437152	2
SEMA3B	0.195992	0.000410795	0.384794	0.00305092	0.0145421	0.89994	2
MYBPC1	NA	NA	0.320277	0.0137839	0.274063	0.0105687	2
PDGFRB	0.117139	0.0348116	0.214286	0.100611	0.262877	0.0142118	2
MAOA	0.127045	0.0220453	0.334102	0.010172	0.133116	0.216306	2
TBX2	0.152602	0.00595069	0.283411	0.0294583	0.157726	0.142396	2
C4BPB	0.13348	0.016144	0.311061	0.0167816	0.148777	0.166633	2
MYO18A	0.242324	1.25e-05	0.378316	0.00362039	-0.0279656	0.801448	2
GNPDA1	0.115095	0.038074	0.14977	0.253375	0.327757	0.00221634	2
IGFBP7	0.156646	0.0047512	0.156863	0.231728	0.278538	0.00936163	2
GAB2	0.2107	0.000145674	0.380185	0.00342405	0.00111863	1	2
FAM193A	0.193637	0.000483155	0.117512	0.372213	0.280775	0.00880551	2
TCEA1	-0.0658209	0.235854	0.260369	0.0456265	0.397112	0.000207901	2
SCGB1D2	0.213294	0.00012064	0.0391706	0.775225	0.338943	0.00155413	2
CXCL1	-0.0380585	0.49352	0.264978	0.0418987	0.361316	0.000741005	2
RXRA	0.225511	4.8e-05	-0.029954	0.830422	0.392637	0.000245094	2
TPM2	0.0820004	0.13962	0.269586	0.0384319	0.23603	0.0277792	2
ANKHD1-EIF4EBP3	0.142857	0.0100312	0.39401	0.00241387	0.0503381	0.644774	2
STEAP3	0.173745	0.00173736	NA	NA	0.412773	0.000115275	2
WNK1	0.205001	0.000219464	0.264978	0.0418987	0.115218	0.285177	2
SERPINB9	0.114543	0.0390073	0.0668205	0.617281	0.403824	0.000161886	2
RPL27A	0.0562603	0.311065	0.256351	0.0495578	0.271826	0.0112226	2
NKX2-2	0.138628	0.0124725	0.444702	0.000611305	-0.00111863	1	2
NIPBL	0.112153	0.0432793	0.343319	0.00825858	0.126405	0.240579	2
TJP2	0.0143409	0.797196	0.320277	0.0137839	0.247216	0.021157	2
RFX4	0.112705	0.0422599	NA	NA	0.468704	1.19e-05	2
PLCG2	-0.00661886	0.906296	0.255761	0.04963	0.332232	0.00192535	2
P2RY14	0.17219	0.00191164	0.324886	0.0124706	0.0838969	0.438118	2
SERPINA3	0.23003	3.4e-05	-0.12212	0.353392	0.471463	1.07e-05	2
EPS8	0.0776833	0.161727	0.278803	0.0322253	0.222606	0.0380186	2
SLC22A4	0.0345652	0.534126	0.288019	0.0268981	0.256165	0.0168945	2
PLSCR4	0.16741	0.00254941	NA	NA	0.410535	0.000125527	2
ACSM5	0.167862	0.00248051	NA	NA	0.408298	0.000136733	2
CLASRP	0.239566	1.57e-05	0.301844	0.020337	0.0346774	0.753262	2
TRIP6	0.117669	0.0339656	0.17742	0.174988	0.280775	0.00880551	2
PCBD1	0.139646	0.0118451	0.369089	0.00453865	0.0659989	0.543368	2
PRKY	-0.0507446	0.360972	0.306452	0.0184846	0.318808	0.00292253	2
SLC6A12	0.174848	0.00162315	0.297236	0.0223492	0.101795	0.345668	2
RASL12	0.228535	3.79e-05	NA	NA	0.342489	0.00139356	2
DGCR2	0.229454	3.53e-05	0.297236	0.0223492	0.0436264	0.690508	2
AR	0.1699	0.00219727	0.158987	0.22491	0.238267	0.0263275	2
SORD	0.121162	0.0290004	0.126728	0.335185	0.318808	0.00292253	2
SORBS1	0.186615	0.000768423	NA	NA	0.379214	0.000397682	2
TEP1	0.179729	0.0011971	0.0391706	0.775225	0.345655	0.00124991	2
PIAS3	0.168046	0.00245345	0.435485	0.000793099	-0.0391519	0.72165	2
MAOB	0.138628	0.0124725	0.108295	0.411675	0.316571	0.00312865	2
PRR13	0.259055	2.98e-06	NA	NA	0.303147	0.00466824	2
RBM17	0.125942	0.0232263	0.14977	0.253375	0.285249	0.00778103	2
C14orf159	0.232396	2.79e-05	NA	NA	0.327757	0.00221634	2
CLGN	0.206288	0.000200272	0.329494	0.0112693	0.0234911	0.83401	2
RPS6	0.127781	0.0212872	0.445727	0.000608802	-0.0145421	0.89994	2
AK2	0.109947	0.0475672	0.297236	0.0223492	0.151014	0.160301	2
ERBB2IP	0.265122	1.79e-06	NA	NA	0.291961	0.00644386	2
CLDN5	NA	NA	0.290658	0.0256684	0.265114	0.0134052	2
ASAP3	0.191763	0.000546694	NA	NA	0.363553	0.000686526	2
IDI2-AS1	0.220261	7.16e-05	NA	NA	0.334469	0.0017935	2
PER2	0.173929	0.00171781	0.0253457	0.858356	0.352367	0.00100148	2
MYO10	0.12604	0.0231256	0.490785	0.000154614	-0.0659989	0.543368	2
ANGPT2	0.112153	0.0432793	0.186636	0.153368	0.251691	0.018921	2
PRMT3	0.0409139	0.461658	0.264978	0.0418987	0.242742	0.0236197	2
CHST3	0.110314	0.0468287	0.278803	0.0322253	0.157726	0.142396	2
DNPEP	0.147297	0.00794625	0.135945	0.300618	0.262877	0.0142118	2
VAMP5	0.153705	0.00559902	0.0852537	0.520561	0.305385	0.00437152	2
OPHN1	0.166123	0.00275159	0.255761	0.04963	0.12193	0.25779	2
ANXA1	0.010296	0.853991	0.264978	0.0418987	0.267351	0.0126392	2
MT1M	0.147637	0.00779176	NA	NA	0.392637	0.000245094	2
SVIL	0.0165472	0.766644	0.299885	0.0213019	0.222606	0.0380186	2
TRIM22	0.181016	0.00110316	-0.106388	0.45013	0.464229	1.44e-05	2
FLCN	0.203346	0.000246644	NA	NA	0.334469	0.0017935	2
STARD8	0.113624	0.040606	0.140553	0.284258	0.283012	0.00827909	2
DNTTIP2	0.00367748	0.948446	0.283411	0.0294583	0.249453	0.0200118	2
ASXL1	0.164001	0.00311589	0.301844	0.020337	0.0704734	0.515925	2
C1RL	0.217136	9.06e-05	NA	NA	0.316571	0.00312865	2
PLXNB1	0.160875	0.00373518	0.403227	0.00190067	-0.0324401	0.769228	2
MVP	0.18496	0.000855803	0.126728	0.335185	0.218132	0.0420786	2
TRAF1	0.193234	0.000495315	0.0714288	0.592372	0.265114	0.0134052	2
BCAR3	0.110973	0.0455587	0.0622121	0.642637	0.354604	0.000929475	2
SAFB2	0.130906	0.0183134	0.131337	0.317593	0.265114	0.0134052	2
ATP1A2	-0.00413698	0.941847	0.299885	0.0213019	0.231555	0.0308906	2
MFHAS1	0.233131	2.63e-05	-0.0714288	0.592372	0.363553	0.000686526	2
DTNA	0.184409	0.000886917	-0.0253457	0.858356	0.36579	0.000635862	2
SWAP70	0.158669	0.00423765	0.145162	0.268512	0.220369	0.0400048	2
ARHGAP12	0.121259	0.0288784	0.182028	0.163909	0.220369	0.0400048	2
OVGP1	0.151965	0.00616479	-0.0345623	0.8027	0.406061	0.000148773	2
ZNF652	0.118036	0.0334109	0.309112	0.0175971	0.0950831	0.378775	2
RANBP3	0.243795	1.11e-05	0.417052	0.00131631	-0.139828	0.193848	2
ITGB1	0.115279	0.0377672	0.490785	0.000154614	-0.0861341	0.425839	2
PHF1	0.168413	0.00240016	0.347927	0.00742829	0.00335587	0.983281	2
PPIC	-0.0785071	0.157302	0.36636	0.00480568	0.231555	0.0308906	2
TM4SF1	0.0186624	0.7377	0.283411	0.0294583	0.215895	0.0442425	2
HAUS4	0.232396	2.79e-05	NA	NA	0.285249	0.00778103	2
SPTSSA	-0.050193	0.366225	0.301844	0.020337	0.265114	0.0134052	2
EIF4EBP2	0.124655	0.0246732	0.126728	0.335185	0.265114	0.0134052	2
NANOG	0.217319	8.94e-05	NA	NA	0.298673	0.00531721	2
BAZ2B	0.211804	0.000134468	0.304498	0.0193722	-0.00111863	1	2
PHGDH	0.112521	0.0425974	0.264978	0.0418987	0.137591	0.201136	2
DAAM2	0.212844	0.000124812	0.412443	0.00148952	-0.110744	0.304491	2
COPZ2	0.186431	0.000777721	NA	NA	0.32552	0.00237656	2
FEM1C	0.133664	0.0159981	0.145162	0.268512	0.231555	0.0308906	2
NAAA	0.135233	0.0148038	0.158987	0.22491	0.215895	0.0442425	2
PSTPIP1	0.205185	0.000216603	0.00691246	0.971527	0.296436	0.00567126	2
HTRA1	0.109763	0.0479401	0.426268	0.00102425	-0.0324401	0.769228	2
INSR	0.201526	0.000280619	0.343319	0.00825858	-0.0413891	0.706018	2
CHD1	0.113808	0.0402819	0.126728	0.335185	0.262877	0.0142118	2
NUP98	0.13201	0.0173543	0.14977	0.253375	0.220369	0.0400048	2
KDM3B	0.219628	7.52e-05	0.029954	0.830422	0.251691	0.018921	2
CHUK	-0.0775878	0.162225	0.28143	0.0307885	0.296436	0.00567126	2
RPS27L	0.15683	0.00470221	NA	NA	0.343418	0.00134456	2
SPR	0.169333	0.00227153	0.108295	0.411675	0.222606	0.0380186	2
TFAM	0.166759	0.00264871	0.33218	0.0106958	0.00111863	1	2
MCL1	-0.0325427	0.558383	0.255761	0.04963	0.2763	0.00994885	2
OMD	0.126259	0.0229247	0.154378	0.238843	0.218132	0.0420786	2
CPSF7	0.217257	9e-05	NA	NA	0.280775	0.00880551	2
FAM129A	0.151131	0.00645042	NA	NA	0.345655	0.00124991	2
EXOSC10	0.244346	1.06e-05	-0.0345623	0.8027	0.285249	0.00778103	2
SFRP1	0.216276	9.7e-05	0.384794	0.00305092	-0.106269	0.324655	2
RXRG	-0.0221558	0.690703	0.255761	0.04963	0.258402	0.0159546	2
STAT5A	0.154808	0.00526631	0.0161291	0.914725	0.318808	0.00292253	2
NEBL	0.111601	0.0443195	0.0944703	0.475308	0.283012	0.00827909	2
DSE	0.151696	0.00625861	NA	NA	0.336706	0.00166988	2
FAT1	-0.0491841	0.375978	0.288019	0.0268981	0.249453	0.0200118	2
PIP4K2A	0.183122	0.000963688	0.324886	0.0124706	-0.0212539	0.850402	2
FOXO4	0.213192	0.000121474	0.327567	0.0118431	-0.0548126	0.615002	2
MYLK	0.179996	0.00117636	0.278803	0.0322253	0.0257284	0.81769	2
CHI3L2	0.125868	0.0233265	-0.0622121	0.642637	0.420836	8.51e-05	2
HSPB8	0.124115	0.0253165	NA	NA	0.359079	0.000799417	2
LIMS1	0.127597	0.0214746	0.0784314	0.555838	0.2763	0.00994885	2
IL11RA	0.13918	0.0121268	0.117512	0.372213	0.224844	0.0361167	2
SRBD1	0.202978	0.000253201	NA	NA	0.278538	0.00936163	2
PDE6G	NA	NA	0.260369	0.0456265	0.220369	0.0400048	2
ITPK1	0.18827	0.000689387	0.324886	0.0124706	-0.0324401	0.769228	2
ARHGAP26	0.119507	0.0312686	0.0668205	0.617281	0.294198	0.00604653	2
RABGAP1	0.116198	0.0362642	0.301844	0.020337	0.0615244	0.57152	2
SEPHS1	0.175584	0.00155103	0.412443	0.00148952	-0.110744	0.304491	2
PGAM2	0.111785	0.0439705	-0.0115208	0.94309	0.376977	0.000430584	2
ACSS3	0.133076	0.0165126	NA	NA	0.343418	0.00134456	2
NUP188	0.164567	0.00301671	0.0668205	0.617281	0.244979	0.0223589	2
BSDC1	0.229822	3.42e-05	NA	NA	0.244979	0.0223589	2
CBR3	0.166207	0.00273669	0.0714288	0.592372	0.23603	0.0277792	2
SLCO4A1	0.12061	0.0297402	NA	NA	0.352367	0.00100148	2
PRELP	0.186164	0.000791788	-0.112904	0.391643	0.399349	0.000191331	2
ITGA2	0.149844	0.00691831	0.352535	0.00667369	-0.0302029	0.785292	2
TOR1AIP1	0.301526	0	0.301844	0.020337	-0.133116	0.216306	2
YTHDF1	0.162898	0.00332284	NA	NA	0.305385	0.00437152	2
WIPI1	-0.0702335	0.205874	0.320277	0.0137839	0.218132	0.0420786	2
SOX9	0.127045	0.0220453	0.108295	0.411675	0.231555	0.0308906	2
PLXNB3	0.112337	0.0429373	0.329494	0.0112693	0.0234911	0.83401	2
TMCC2	0.303548	0	0.269586	0.0384319	-0.108507	0.314467	2
AATF	0.114911	0.0383829	0.255761	0.04963	0.0928459	0.39023	2
ITM2A	0.12153	0.0285162	0.384794	0.00305092	-0.0436264	0.690508	2
MBD6	0.168245	0.00242662	NA	NA	0.294198	0.00604653	2
LMF2	0.127695	0.0213805	0.262976	0.0436957	0.0704734	0.515925	2
ECI1	0.142956	0.00998318	0.260369	0.0456265	0.0571132	0.600307	2
CPSF1	0.22118	6.69e-05	0.0115208	0.94309	0.227081	0.0342966	2
GMNN	0.145431	0.00876284	NA	NA	0.314334	0.00334775	2
HERC5	0.119507	0.0312686	NA	NA	0.338943	0.00155413	2
CEP104	0.205939	0.000205517	0.277457	0.0336058	-0.0257284	0.81769	2
TPD52L2	0.142673	0.0101279	0.403227	0.00190067	-0.0883714	0.413764	2
ZNF146	0.219362	7.68e-05	0.320277	0.0137839	-0.0838969	0.438118	2
AGFG2	0.253539	4.89e-06	-0.029954	0.830422	0.231555	0.0308906	2
ACACB	0.218606	8.12e-05	-0.0668205	0.617281	0.303147	0.00466824	2
MACF1	0.156646	0.0047512	0.0529955	0.694595	0.244979	0.0223589	2
MEPCE	0.125758	0.0234283	NA	NA	0.327757	0.00221634	2
GOLPH3L	0.206205	0.000201583	NA	NA	0.247216	0.021157	2
TROVE2	0.189925	0.000617981	0.329494	0.0112693	-0.0659989	0.543368	2
CCHCR1	0.127597	0.0214746	0.029954	0.830422	0.294198	0.00604653	2
ROM1	0.211373	0.000138998	-0.00691246	0.971527	0.247216	0.021157	2
PRDM16	0.164001	0.00311589	NA	NA	0.287487	0.00731003	2
STT3A	0.160423	0.00383508	0.318339	0.0144696	-0.0279656	0.801448	2
SPG11	0.212273	0.000129938	0.311061	0.0167816	-0.0727106	0.502478	2
CRYAB	0.125942	0.0232263	0.352535	0.00667369	-0.0279656	0.801448	2
PLCD1	0.142772	0.0100794	-0.00230415	1	0.309859	0.00382864	2
C16orf62	0.209413	0.000159979	0.311061	0.0167816	-0.0727106	0.502478	2
LMNB1	0.109904	0.047931	0.103687	0.432304	0.233793	0.0292994	2
RND2	0.389961	0	-0.154378	0.238843	0.21142	0.0488528	2
C12orf39	0.114727	0.038694	NA	NA	0.332232	0.00192535	2
SLC24A6	0.12153	0.0285162	NA	NA	0.318808	0.00292253	2
FAM189A2	0.15775	0.00446451	-0.0461361	0.734503	0.32552	0.00237656	2
PLA2G16	0.148472	0.0074532	0.306452	0.0184846	-0.0190166	0.86686	2
MAVS	0.169884	0.00219739	NA	NA	0.265114	0.0134052	2
DENND4C	0.220813	6.87e-05	NA	NA	0.21142	0.0488528	2
MACROD1	0.184693	0.000871301	NA	NA	0.247216	0.021157	2
MAP4	0.203714	0.000240326	0.260369	0.0456265	-0.0324401	0.769228	2
BHLHE40	0.192499	0.000520468	0.0207374	0.886469	0.218132	0.0420786	2
ADIPOR2	0.17321	0.00179708	0.255761	0.04963	0.00111863	1	2
HCN2	0.110131	0.0471967	0.301844	0.020337	0.0167794	0.883375	2
KCTD9	0.177422	0.00138319	NA	NA	0.249453	0.0200118	2
TNIP2	0.174113	0.00169849	NA	NA	0.251691	0.018921	2
GOLPH3	0.170168	0.00216103	NA	NA	0.253928	0.0178826	2
KANK2	0.195992	0.000410795	NA	NA	0.227081	0.0342966	2
C16orf71	0.164368	0.00304949	NA	NA	0.258402	0.0159546	2
CDKL3	0.212539	0.000127435	-0.12212	0.353392	0.332232	0.00192535	2
MPHOSPH8	0.192416	0.000523567	-0.0714288	0.592372	0.30091	0.00498319	2
RHBDF1	0.116933	0.0350989	-0.0345623	0.8027	0.338943	0.00155413	2
FBXO2	0.186983	0.000750184	NA	NA	0.233793	0.0292994	2
CPSF4	0.126322	0.0228263	-0.0760371	0.567935	0.368028	0.000588655	2
FNBP1	0.208329	0.000173211	0.297236	0.0223492	-0.0883714	0.413764	2
ST6GALNAC2	0.19066	0.000588536	-0.0253457	0.858356	0.251691	0.018921	2
FANCG	0.234829	2.31e-05	-0.0852537	0.520561	0.267351	0.0126392	2
STC2	0.190292	0.00060308	-0.0437789	0.748028	0.269589	0.0119122	2
PABPN1	0.165571	0.00284266	0.0161291	0.914725	0.233793	0.0292994	2
OSBPL11	0.128516	0.020552	NA	NA	0.285249	0.00778103	2
LRP2BP	0.117669	0.0339656	NA	NA	0.294198	0.00604653	2
SLC38A10	0.115386	0.0376136	0.0529955	0.694595	0.242742	0.0236197	2
ZNF124	0.144144	0.00937796	-0.0345623	0.8027	0.30091	0.00498319	2
CLC	0.1758	0.00153327	0.392157	0.00255644	-0.157726	0.142396	2
SEC14L1	0.118404	0.0328639	-0.0322953	0.816504	0.323283	0.00254714	2
LTBP3	0.154808	0.00526631	NA	NA	0.253928	0.0178826	2
RFX2	0.209046	0.00016427	-0.140553	0.284258	0.338943	0.00155413	2
IL17RC	0.16014	0.00389624	NA	NA	0.247216	0.021157	2
CLEC4E	0.127413	0.0216634	NA	NA	0.278538	0.00936163	2
RASSF4	0.120059	0.0304962	NA	NA	0.285249	0.00778103	2
MAP3K6	0.133113	0.0164394	NA	NA	0.271826	0.0112226	2
MCM3AP	0.1754	0.00156879	0.264978	0.0418987	-0.0369146	0.737401	2
CRIP1	0.120794	0.0294919	0.274194	0.035212	0.00783037	0.949871	2
PICALM	0.141767	0.010623	0.306452	0.0184846	-0.0458636	0.675127	2
PSD4	0.150961	0.00651527	-0.089862	0.497661	0.341181	0.00144589	2
TNS1	0.130269	0.018894	NA	NA	0.271826	0.0112226	2
NUP205	0.163633	0.00318348	-0.0990786	0.453519	0.334469	0.0017935	2
MUC1	0.126126	0.0230258	0.0115208	0.94309	0.26064	0.015061	2
MCM7	0.114911	0.0383829	0.278803	0.0322253	0.00335587	0.983281	2
COL4A5	0.122633	0.0271046	0.311061	0.0167816	-0.0369146	0.737401	2
SLC22A5	0.14635	0.00834584	0.029954	0.830422	0.218132	0.0420786	2
COL8A1	0.113992	0.03996	0.0483872	0.721141	0.231555	0.0308906	2
UBQLN4	0.150947	0.0065155	NA	NA	0.242742	0.0236197	2
LITAF	0.123834	0.0256438	0.370969	0.00429726	-0.101795	0.345668	2
WDTC1	0.118772	0.0323246	0.286044	0.0281281	-0.0123049	0.91655	2
UPF3B	0.116198	0.0362642	NA	NA	0.2763	0.00994885	2
MICAL1	0.153521	0.00565624	NA	NA	0.238267	0.0263275	2
CDCA4	0.115462	0.0374624	NA	NA	0.2763	0.00994885	2
EHD2	0.119323	0.0315298	NA	NA	0.271826	0.0112226	2
SART1	0.128149	0.0209168	0.276817	0.0336622	-0.0145421	0.89994	2
BCAS1	0.29362	1.19e-07	0.283411	0.0294583	-0.18681	0.081972	2
HIF3A	0.113256	0.0412608	NA	NA	0.2763	0.00994885	2
NFATC3	0.129436	0.0196643	0.288019	0.0268981	-0.0279656	0.801448	2
DENND2D	0.156646	0.0047512	NA	NA	0.231555	0.0308906	2
TUT1	0.144696	0.00910974	NA	NA	0.242742	0.0236197	2
ALOX15B	0.181467	0.00107133	-0.00922723	0.957295	0.21142	0.0488528	2
MYO6	0.139364	0.0120134	0.430877	0.000901818	-0.189048	0.0783548	2
GNA12	0.125391	0.0238371	-0.103687	0.432304	0.359079	0.000799417	2
EVI5	0.113808	0.0402819	0.278803	0.0322253	-0.0123049	0.91655	2
LAMC1	0.124655	0.0246732	0.029954	0.830422	0.224844	0.0361167	2
ZNF304	0.16253	0.0033946	NA	NA	0.21142	0.0488528	2
IRF9	0.189925	0.000617981	-0.124568	0.344135	0.307622	0.00409198	2
ZXDC	0.150579	0.00664735	NA	NA	0.215895	0.0442425	2
LMOD1	0.171355	0.00201035	-0.0968859	0.464272	0.291961	0.00644386	2
AP1G2	0.173929	0.00171781	-0.0760371	0.567935	0.267351	0.0126392	2
NFATC2IP	0.144512	0.00919843	0.00230415	1	0.218132	0.0420786	2
ST5	0.114359	0.0393227	-0.0437789	0.748028	0.294198	0.00604653	2
PER1	0.211538	0.00013721	-0.186636	0.153368	0.338943	0.00155413	2
TNIP1	0.214378	0.000111222	0.292627	0.0245324	-0.144303	0.179859	2
SRRM2	0.19305	0.000501513	-0.0668205	0.617281	0.233793	0.0292994	2
ZAK	0.123736	0.025754	NA	NA	0.23603	0.0277792	2
HIPK2	0.245817	9.3e-06	0.283411	0.0294583	-0.17115	0.111236	2
CDK3	0.129068	0.0200152	-0.0253457	0.858356	0.253928	0.0178826	2
TWSG1	0.129533	0.0195771	NA	NA	0.227081	0.0342966	2
AUP1	0.135135	0.0148718	NA	NA	0.218132	0.0420786	2
NEK4	0.121443	0.0286363	0.00691246	0.971527	0.222606	0.0380186	2
CTRC	0.121714	0.0282766	-0.0437789	0.748028	0.265114	0.0134052	2
ZEB2	0.141202	0.0109307	0.398619	0.00214326	-0.202471	0.0592883	2
ZYX	0.116847	0.0352426	-0.0576038	0.668417	0.2763	0.00994885	2
CLMN	0.168229	0.00242674	0.264978	0.0418987	-0.0995576	0.356493	2
CILP	0.181467	0.00107133	-0.0876587	0.508976	0.238267	0.0263275	2
NGFR	0.128516	0.020552	-0.103687	0.432304	0.305385	0.00437152	2
KIAA1033	0.182219	0.00102222	0.278803	0.0322253	-0.130879	0.224193	2
PTPN14	0.119605	0.0311384	-0.0760371	0.567935	0.278538	0.00936163	2
KIF13B	0.131642	0.017669	0.329494	0.0112693	-0.159963	0.136782	2
ERBB3	0.127045	0.0220453	0.311061	0.0167816	-0.137591	0.201136	2
SUGP1	0.165755	0.00281203	0.311061	0.0167816	-0.177861	0.0978166	2
RNPEP	0.111785	0.0439705	-0.145162	0.268512	0.318808	0.00292253	2
PHIP	0.163081	0.00328755	0.306452	0.0184846	-0.184573	0.0857236	2
IRF3	0.212723	0.000125647	-0.170704	0.192569	0.231555	0.0308906	2
NFE2L1	0.114543	0.0390073	-0.17742	0.174988	0.32552	0.00237656	2
DCTD	0.125305	0.0239401	-0.089862	0.497661	0.218132	0.0420786	2
SPHK2	0.141019	0.011035	0.269586	0.0384319	-0.162201	0.13134	2
TRIM52	0.223754	5.5e-05	-0.195853	0.133842	0.220369	0.0400048	2
TNFSF4	0.146081	0.00846887	-0.168203	0.198805	0.269589	0.0119122	2
RRN3	0.118772	0.0323246	-0.1164	0.410677	0.240504	0.0249418	2
NEDD9	0.123184	0.0264219	-0.223503	0.0866602	0.334469	0.0017935	2
C22orf31	0.145346	0.00880539	-0.163595	0.211566	0.247216	0.021157	2
LCAT	0.131568	0.017748	-0.131337	0.317593	0.227081	0.0342966	2
KLF12	0.12392	0.0255346	0.260369	0.0456265	-0.173387	0.10661	2
DES	0.130085	0.0190628	0.266824	0.0416169	-0.204708	0.0565199	2
ZNF273	0.111785	0.0439705	-0.163595	0.211566	0.227081	0.0342966	2
RBBP4	0.130906	0.0183134	-0.232719	0.0743147	0.274063	0.0105687	2
VPS13D	0.128063	0.0210087	-0.228111	0.0802949	0.269589	0.0119122	2
ZNF282	-0.13201	0.0173543	0.241936	0.0634453	-0.224844	0.0361168	-2
ANGPTL2	-0.158669	0.00423759	0.241936	0.0634453	-0.242742	0.0236197	-2
CRYBB2	-0.117301	0.0345283	0.232719	0.0743147	-0.278538	0.00936165	-2
MMACHC	-0.143225	0.0098406	0.198385	0.129213	-0.222606	0.0380186	-2
KRT14	-0.12061	0.0297402	0.198385	0.129213	-0.251691	0.018921	-2
APBB2	-0.136888	0.0136255	0.182028	0.163909	-0.240504	0.0249418	-2
ITGAE	-0.109947	0.0475673	0.191245	0.14335	-0.278538	0.00936165	-2
EPHA3	-0.146718	0.00818402	0.140553	0.284258	-0.224844	0.0361168	-2
KLRG1	-0.185328	0.00083565	0.229701	0.0798789	-0.2763	0.00994888	-2
WNT2B	-0.11105	0.0453806	0.117512	0.372213	-0.242742	0.0236197	-2
MTF2	-0.153804	0.00557052	0.126728	0.335185	-0.213657	0.0464996	-2
KCNA6	-0.125023	0.024252	-0.274194	0.035212	0.14654	0.173151	-2
RGS6	-0.124104	0.0253168	-0.309112	0.0175971	0.162201	0.13134	-2
NFE2L3	-0.13109	0.0181504	0.0760371	0.567935	-0.224844	0.0361168	-2
SYNGR4	-0.116382	0.0359698	0.0990786	0.453519	-0.265114	0.0134052	-2
PIM2	-0.112888	0.0419246	-0.269586	0.0384319	0.0973204	0.367528	-2
KAZALD1	-0.161427	0.00361835	0.237328	0.0687035	-0.36579	0.000635844	-2
ILVBL	-0.140099	0.0115694	0.108295	0.411675	-0.265114	0.0134052	-2
AKR1B10	-0.116847	0.0352425	0.0990786	0.453519	-0.280775	0.00880554	-2
MRPL33	-0.120427	0.0299904	-0.274194	0.035212	0.0771851	0.476151	-2
CD1A	-0.136153	0.0141385	0.131337	0.317593	-0.314334	0.00334781	-2
DDHD2	-0.12935	0.0197513	0.0345623	0.8027	-0.227081	0.0342966	-2
ZNF263	-0.111785	0.0439705	-0.301844	0.0203369	0.0883714	0.413764	-2
ZNF544	-0.117301	0.0345283	NA	NA	-0.21142	0.0488528	-2
GPR17	-0.211987	0.00013264	0.122402	0.35324	-0.251691	0.018921	-2
B4GALT3	-0.127965	0.0211014	0.117512	0.372213	-0.332232	0.00192541	-2
BRMS1	-0.116382	0.0359698	-0.320277	0.0137839	0.0928459	0.39023	-2
SLC39A6	-0.154072	0.00548606	0.0944703	0.475308	-0.285249	0.00778106	-2
ASPHD1	-0.152163	0.00610272	0.0161291	0.914725	-0.21142	0.0488528	-2
C1GALT1	-0.118967	0.0320572	NA	NA	-0.229318	0.0325555	-2
TMEM242	-0.119151	0.0317923	NA	NA	-0.231555	0.0308906	-2
C2orf43	-0.12392	0.0255346	NA	NA	-0.227081	0.0342966	-2
UBE2D3	-0.159588	0.00402124	-0.297236	0.0223493	0.101795	0.345668	-2
CST8	-0.127965	0.0211014	NA	NA	-0.231555	0.0308906	-2
NPR3	-0.242104	1.28e-05	0.143022	0.276232	-0.26064	0.015061	-2
NDUFB6	-0.213274	0.000120692	-0.306452	0.0184846	0.159963	0.136782	-2
GAD2	-0.135135	0.0148719	-0.00691246	0.971527	-0.220369	0.0400049	-2
ZNF613	-0.140467	0.0113529	NA	NA	-0.222606	0.0380186	-2
SLC30A3	-0.127597	0.0214746	-0.264978	0.0418987	0.0279656	0.801448	-2
RABEPK	-0.139915	0.0116791	0.0760371	0.567935	-0.303147	0.00466829	-2
RNMTL1	-0.137709	0.0130682	NA	NA	-0.229318	0.0325555	-2
PTS	-0.11105	0.0453806	-0.0391706	0.775225	-0.218132	0.0420786	-2
ARPC3	-0.205552	0.000211015	-0.357144	0.0059888	0.193522	0.0715101	-2
RPS6KA3	-0.238934	1.65e-05	-0.334102	0.010172	0.202471	0.0592883	-2
R3HDM1	-0.134584	0.0152858	-0.407835	0.0016836	0.17115	0.111236	-2
C11orf24	-0.139744	0.0117894	NA	NA	-0.231555	0.0308906	-2
TRAPPC8	-0.187902	0.000706279	0.089862	0.497661	-0.2763	0.00994888	-2
FAM163A	-0.162262	0.00344928	NA	NA	-0.213657	0.0464996	-2
CBLN1	-0.114544	0.0405276	-0.269586	0.0384319	0.00559312	0.966569	-2
KREMEN2	-0.165288	0.00288925	NA	NA	-0.215895	0.0442425	-2
ISOC2	-0.167862	0.00248056	NA	NA	-0.213657	0.0464996	-2
PLCB4	-0.293358	1.23e-07	0.14977	0.253375	-0.238267	0.0263275	-2
TSGA10	-0.110131	0.0471968	NA	NA	-0.271826	0.0112226	-2
COX6A1	-0.147637	0.00779179	0.0556203	0.681219	-0.294198	0.00604649	-2
GARNL3	-0.171271	0.00202153	NA	NA	-0.220369	0.0400049	-2
SNAP29	-0.165104	0.00292068	NA	NA	-0.229318	0.0325555	-2
SNAPC3	-0.145431	0.00876283	-0.334102	0.010172	0.0838969	0.438118	-2
CDH13	-0.118145	0.0332727	-0.375577	0.00383814	0.0973204	0.367528	-2
SF3B5	-0.150692	0.00661391	NA	NA	-0.249453	0.0200118	-2
PTGFR	-0.145063	0.00893479	-0.276817	0.0336622	0.0212539	0.850402	-2
WDR44	-0.142673	0.0101278	NA	NA	-0.258402	0.0159546	-2
EIF3J	-0.124104	0.0253168	-0.262976	0.0436957	-0.0145421	0.89994	-2
ECHDC1	-0.183506	0.00094113	NA	NA	-0.218132	0.0420786	-2
SMUG1	-0.174481	0.00166045	NA	NA	-0.229318	0.0325555	-2
NGF	-0.167678	0.00250789	0.0990786	0.453519	-0.336706	0.00166989	-2
GLT8D2	-0.179261	0.00123235	NA	NA	-0.227081	0.0342966	-2
PPP2R5C	-0.142857	0.0100313	-0.412443	0.00148953	0.148777	0.166633	-2
LRRC49	-0.134951	0.0150087	NA	NA	-0.271826	0.0112226	-2
STRA6	-0.112163	0.0432788	NA	NA	-0.296436	0.00567127	-2
ADRA1B	-0.152602	0.00595064	-0.255761	0.0496301	-0.00111863	1	-2
BZW2	-0.118869	0.0321906	NA	NA	-0.294198	0.00604649	-2
HS3ST3A1	-0.188454	0.000681097	NA	NA	-0.224844	0.0361168	-2
TASP1	-0.180464	0.00114256	NA	NA	-0.233793	0.0292994	-2
METTL1	-0.251885	5.6e-06	0.140553	0.284258	-0.303147	0.00466829	-2
FAM188A	-0.162898	0.00332286	NA	NA	-0.251691	0.018921	-2
PRSS3	-0.120059	0.0304962	-0.324886	0.0124706	0.0302029	0.785292	-2
RBP4	-0.148938	0.00727081	-0.435485	0.000793128	0.168912	0.116018	-2
SCFD1	-0.219893	7.37e-05	0.0437789	0.748028	-0.240504	0.0249418	-2
DCLK1	-0.195073	0.000437363	-0.297236	0.0223493	0.0749479	0.489219	-2
SLC6A2	-0.150028	0.00684965	-0.0483872	0.721141	-0.220369	0.0400049	-2
ARG1	-0.184777	0.00086609	-0.0207374	0.886469	-0.213657	0.0464996	-2
ATP6V1H	-0.116014	0.0365606	-0.463135	0.000357879	0.159963	0.136782	-2
ERO1LB	-0.165755	0.002812	NA	NA	-0.253928	0.0178826	-2
COMMD8	-0.196414	0.000400601	NA	NA	-0.227081	0.0342966	-2
TOMM40	0.0937672	0.091139	-0.260369	0.0456266	-0.258402	0.0159546	-2
LZTR1	0.102515	0.0647572	-0.264978	0.0418987	-0.262877	0.0142118	-2
FKBPL	-0.166942	0.00262002	NA	NA	-0.258402	0.0159546	-2
RIMBP2	-0.210333	0.000149642	-0.361752	0.00536786	0.14654	0.173151	-2
CXXC4	-0.187167	0.000741203	NA	NA	-0.240504	0.0249418	-2
TMEM19	-0.198382	0.000348715	NA	NA	-0.229318	0.0325555	-2
MYLIP	-0.200772	0.000295471	NA	NA	-0.227081	0.0342966	-2
HS3ST1	-0.141596	0.0107244	-0.0529955	0.694595	-0.233793	0.0292994	-2
CHGB	-0.138996	0.0122411	-0.398619	0.00214321	0.108507	0.314467	-2
STMN4	-0.206656	0.000195048	NA	NA	-0.222606	0.0380186	-2
LANCL2	-0.162262	0.00344928	NA	NA	-0.267351	0.0126392	-2
TXNDC9	-0.123954	0.0255334	-0.0944703	0.475308	-0.21142	0.0488528	-2
CCT8	-0.189557	0.000633217	-0.00691246	0.971527	-0.233793	0.0292994	-2
VBP1	-0.184777	0.00086609	-0.0184545	0.900566	-0.227081	0.0342966	-2
BCHE	-0.242082	1.28e-05	0.145162	0.268512	-0.334469	0.00179347	-2
GRM3	-0.174313	0.00167932	-0.0391706	0.775225	-0.218132	0.0420786	-2
TMEM14A	-0.193602	0.000483164	NA	NA	-0.242742	0.0236197	-2
CTLA4	-0.167126	0.00259157	NA	NA	-0.269589	0.0119123	-2
NDUFB11	-0.146265	0.0083866	NA	NA	-0.291961	0.00644392	-2
PLK2	-0.130171	0.0189783	-0.392157	0.0025565	0.0838969	0.438118	-2
SUMO1	-0.188638	0.00067289	-0.274194	0.035212	0.0234911	0.83401	-2
ECSIT	-0.187718	0.000714864	NA	NA	-0.251691	0.018921	-2
ARPC2	-0.223938	5.41e-05	-0.297236	0.0223493	0.0816596	0.450597	-2
C12orf4	-0.206839	0.0001925	NA	NA	-0.23603	0.0277792	-2
SYP	-0.114727	0.0386941	-0.292627	0.0245325	-0.0369146	0.737401	-2
WARS	-0.156279	0.00485039	-0.304498	0.0193722	0.0145421	0.89994	-2
EDN3	-0.183306	0.000952363	-0.0161291	0.914725	-0.247216	0.021157	-2
RASAL1	-0.197564	0.00036914	NA	NA	-0.249453	0.0200118	-2
COMMD9	-0.235705	2.14e-05	NA	NA	-0.21142	0.0488528	-2
MED31	-0.215849	9.98e-05	NA	NA	-0.231555	0.0308906	-2
C9orf16	-0.171355	0.00201031	-0.269586	0.0384319	-0.0100676	0.933196	-2
C1orf50	-0.218239	8.35e-05	NA	NA	-0.233793	0.0292994	-2
SOBP	-0.232049	2.88e-05	NA	NA	-0.220369	0.0400049	-2
ZNF91	-0.148557	0.00741649	-0.029954	0.830422	-0.274063	0.0105687	-2
PDK3	-0.122081	0.0278027	-0.343319	0.00825853	0.0123049	0.91655	-2
ZNF222	-0.164185	0.00308252	NA	NA	-0.289724	0.0068647	-2
COX7A2	-0.127781	0.0212873	-0.264978	0.0418987	-0.0615244	0.57152	-2
CORO1A	-0.208862	0.000166459	-0.288019	0.0268982	0.0425313	0.698232	-2
EIF5	-0.131826	0.017511	-0.274194	0.035212	-0.0503381	0.644774	-2
POMC	-0.19505	0.000442697	0.0391706	0.775225	-0.30091	0.0049832	-2
WDR3	-0.124655	0.0246732	NA	NA	-0.332232	0.00192541	-2
DGKI	-0.12273	0.0269896	NA	NA	-0.334469	0.00179347	-2
B9D2	-0.131286	0.0179884	NA	NA	-0.327757	0.00221639	-2
ARPP19	-0.127413	0.0216634	-0.28143	0.0307886	-0.0503381	0.644774	-2
CALU	-0.264938	1.78e-06	0.0345623	0.8027	-0.229318	0.0325555	-2
CNTN1	-0.197279	0.000376204	-0.370969	0.00429726	0.108507	0.314467	-2
REEP2	-0.133664	0.0159982	-0.103687	0.432304	-0.222606	0.0380186	-2
NAV3	-0.202648	0.000259784	0.0576038	0.668417	-0.316571	0.00312861	-2
MAGEH1	-0.168781	0.00234791	NA	NA	-0.294198	0.00604649	-2
STX6	-0.160423	0.0038351	-0.089862	0.497661	-0.213657	0.0464996	-2
FHL2	-0.125575	0.023632	-0.301844	0.0203369	-0.0369146	0.737401	-2
AUH	-0.154921	0.00523917	-0.0990786	0.453519	-0.21142	0.0488528	-2
MYO5A	-0.157014	0.0046538	-0.0391706	0.775225	-0.269589	0.0119123	-2
MAN1A1	-0.245737	9.42e-06	-0.290658	0.0256684	0.0704734	0.515925	-2
HRK	-0.213458	0.000119071	-0.269586	0.0384319	0.0167794	0.883375	-2
MAGED1	-0.11225	0.0431077	-0.28143	0.0307886	-0.0727106	0.502478	-2
ACTR10	-0.253355	4.93e-06	NA	NA	-0.213657	0.0464996	-2
LDHC	-0.16492	0.00295241	-0.0645906	0.62985	-0.238267	0.0263275	-2
PDE7B	-0.228453	3.82e-05	NA	NA	-0.240504	0.0249418	-2
UBE3C	0.091561	0.0990186	-0.274194	0.035212	-0.287487	0.00731001	-2
BSCL2	-0.120243	0.0302424	-0.297236	0.0223493	-0.0548126	0.615002	-2
ENOX1	-0.171739	0.00196584	NA	NA	-0.30091	0.0049832	-2
TXNL4A	-0.138543	0.0125309	-0.0990786	0.453519	-0.23603	0.0277792	-2
ADAMTS7	-0.132929	0.0165889	NA	NA	-0.341181	0.0014459	-2
FRG1	-0.158543	0.00428165	-0.292627	0.0245325	-0.0234911	0.83401	-2
NR0B1	-0.172558	0.00186922	0.0483872	0.721141	-0.352367	0.00100149	-2
WASF1	-0.153719	0.0055989	-0.301844	0.0203369	-0.0212539	0.850402	-2
TMX2	-0.218606	8.12e-05	NA	NA	-0.258402	0.0159546	-2
PSMC6	-0.147248	0.00802275	-0.36636	0.00480565	0.0346774	0.753262	-2
CDH6	-0.213274	0.000120692	0.12212	0.353392	-0.388163	0.000288508	-2
SMPDL3B	0.0720721	0.194235	-0.329494	0.0112694	-0.222606	0.0380186	-2
CYB561D2	-0.111418	0.0446708	-0.264978	0.0418987	-0.104032	0.335056	-2
YIF1B	-0.168965	0.00232218	NA	NA	-0.312096	0.00358091	-2
UMPS	-0.117853	0.0336873	-0.0138408	0.928885	-0.35013	0.0010787	-2
KRT5	-0.113537	0.0407686	-0.129181	0.326235	-0.239518	0.0256186	-2
GPN1	-0.142306	0.0103235	-0.11534	0.381777	-0.224844	0.0361168	-2
ENOPH1	-0.126787	0.0223349	NA	NA	-0.356841	0.000862178	-2
ARMC8	-0.13918	0.0121268	-0.278803	0.0322253	-0.0659989	0.543368	-2
WNT4	-0.128884	0.0201928	0.0138408	0.928885	-0.370265	0.000544692	-2
TRAF2	NA	NA	-0.264978	0.0418987	-0.222606	0.0380186	-2
CRK	-0.136054	0.014204	-0.0852537	0.520561	-0.267351	0.0126392	-2
ABHD6	-0.141019	0.0110349	NA	NA	-0.347892	0.00116139	-2
UBE3A	-0.147454	0.00786887	-0.324886	0.0124706	-0.0167794	0.883375	-2
HIST1H2BC	-0.150579	0.00664733	-0.288019	0.0268982	-0.0525754	0.629813	-2
TMEM48	-0.236073	2.08e-05	NA	NA	-0.256165	0.0168945	-2
PPIA	-0.135319	0.0147361	-0.120021	0.370128	-0.240504	0.0249418	-2
SARS	-0.165655	0.00282733	-0.486176	0.000178386	0.155489	0.148185	-2
RAB33A	-0.160706	0.00377479	-0.278803	0.0322253	-0.0570499	0.600346	-2
ACACA	NA	NA	-0.274194	0.035212	-0.222606	0.0380186	-2
ACAT2	-0.151315	0.00638592	-0.311061	0.0167815	-0.0346774	0.753262	-2
EIF6	-0.12061	0.0297402	-0.140553	0.284258	-0.23603	0.0277792	-2
ECEL1	-0.231579	2.98e-05	NA	NA	-0.267351	0.0126392	-2
UCHL1	-0.180932	0.00110966	-0.318339	0.0144697	-0.00111863	1	-2
PMS2P3	-0.125391	0.0238371	-0.324886	0.0124706	-0.0503381	0.644774	-2
NUBP2	-0.123736	0.0257539	NA	NA	-0.376977	0.00043053	-2
NDUFS4	-0.204449	0.000228204	-0.309112	0.0175971	0.0123049	0.91655	-2
ACTR2	-0.132745	0.0167396	-0.260369	0.0456266	-0.108507	0.314467	-2
DRG1	-0.191579	0.000553472	-0.0990786	0.453519	-0.21142	0.0488528	-2
ATP5J	-0.246185	9.07e-06	-0.301844	0.0203369	0.0458636	0.675127	-2
AASDHPPT	-0.115744	0.0370089	-0.158987	0.224909	-0.229318	0.0325555	-2
NECAP1	-0.157014	0.0046538	-0.36636	0.00480565	0.0190166	0.86686	-2
RELN	-0.139389	0.012013	-0.283411	0.0294583	-0.0816596	0.450597	-2
ATP2C1	-0.184225	0.000897556	0.0391706	0.775225	-0.361316	0.000741025	-2
NIPAL3	-0.00147086	0.98016	-0.292627	0.0245325	-0.213657	0.0464996	-2
TUBA4A	-0.136362	0.0140082	-0.370969	0.00429726	-0.00111863	1	-2
OTUB2	-0.23113	3.09e-05	NA	NA	-0.278538	0.00936165	-2
CAMK1	-0.275602	6.74e-07	-0.324886	0.0124706	0.0838969	0.438118	-2
RPL39L	-0.219526	7.58e-05	-0.350635	0.00703293	0.0458636	0.675127	-2
TRIM27	-0.13918	0.0121268	-0.380185	0.00342402	-0.00559312	0.966569	-2
MMP1	NA	NA	-0.255761	0.0496301	-0.269589	0.0119123	-2
DGKB	-0.24592	9.28e-06	-0.384794	0.00305098	0.104032	0.335056	-2
RUNDC3A	-0.125488	0.0237341	-0.490785	0.000154636	0.0861341	0.425839	-2
APBB3	0.0439419	0.429044	-0.320277	0.0137839	-0.253928	0.0178826	-2
RAD51C	-0.12153	0.0285161	-0.343319	0.00825853	-0.0659989	0.543368	-2
NHP2L1	-0.166759	0.00264876	-0.278803	0.0322253	-0.0861341	0.425839	-2
PPP1R7	-0.190844	0.00058132	-0.364475	0.00507274	0.0234911	0.83401	-2
PTPLA	-0.260526	2.64e-06	NA	NA	-0.271826	0.0112226	-2
IARS	-0.126126	0.0230257	-0.347927	0.00742831	-0.0592871	0.585851	-2
ATXN10	-0.215665	0.000101148	-0.301844	0.0203369	-0.0167794	0.883375	-2
RAP1GDS1	-0.165655	0.00282733	-0.108295	0.411675	-0.26064	0.015061	-2
SELT	-0.225144	4.94e-05	NA	NA	-0.309859	0.00382868	-2
ST8SIA5	-0.199485	0.000323113	-0.262976	0.0436957	-0.0727106	0.502478	-2
RAD1	-0.00284992	0.960331	-0.288019	0.0268982	-0.244979	0.0223589	-2
HIST3H2A	-0.209046	0.000164263	NA	NA	-0.327757	0.00221639	-2
DPM2	-0.114175	0.0396402	-0.191245	0.14335	-0.231555	0.0308906	-2
KCNJ6	-0.242979	1.19e-05	-0.315669	0.0152178	0.0212539	0.850402	-2
ABCD2	-0.14553	0.00872021	-0.0115208	0.94309	-0.381451	0.000367287	-2
VTI1B	-0.118599	0.0325928	-0.324886	0.0124706	-0.0950831	0.378775	-2
LIG4	-0.144328	0.00928777	-0.297236	0.0223493	-0.0973204	0.367528	-2
MMD	-0.330208	2.62e-09	-0.309827	0.0175612	0.0995576	0.356493	-2
SSTR2	-0.109211	0.0490737	-0.355248	0.00631463	-0.0771851	0.476151	-2
RNF19B	-0.121822	0.0281568	-0.42166	0.00116178	-0.00111863	1	-2
PTCD2	-0.176687	0.00144822	NA	NA	-0.368028	0.000588627	-2
EGR3	-0.209902	0.000154708	-0.403227	0.00190068	0.0682361	0.529557	-2
INSIG2	-0.124655	0.0246732	-0.36636	0.00480565	-0.0548126	0.615002	-2
PCDH17	-0.174664	0.00164173	-0.145162	0.268512	-0.227081	0.0342966	-2
CAPZA2	-0.297113	8.47e-08	-0.343319	0.00825853	0.0928459	0.39023	-2
MBNL2	0.0592021	0.286405	-0.36636	0.00480565	-0.240504	0.0249418	-2
NECAB3	-0.109947	0.0475673	-0.306452	0.0184846	-0.133116	0.216306	-2
CAMSAP1	-0.161059	0.00369586	-0.168203	0.198805	-0.220369	0.0400049	-2
PSMD13	-0.247104	8.4e-06	-0.0806454	0.543991	-0.222606	0.0380186	-2
ZC4H2	-0.174113	0.00169849	NA	NA	-0.376977	0.00043053	-2
HSP90AB1	-0.130906	0.0183134	-0.375577	0.00383814	-0.0458636	0.675127	-2
STMN1	-0.176871	0.00143172	-0.260369	0.0456266	-0.115218	0.285177	-2
GSG1	-0.33223	2.1e-09	NA	NA	-0.222606	0.0380186	-2
SYT5	-0.13679	0.0136888	-0.352535	0.00667375	-0.0659989	0.543368	-2
CCNG2	-0.173745	0.00173732	-0.163595	0.211566	-0.218132	0.0420786	-2
CS	-0.138445	0.0125897	-0.301844	0.0203369	-0.115218	0.285177	-2
ARF5	0.0174664	0.754017	-0.357144	0.0059888	-0.215895	0.0442425	-2
PTPRN	-0.179996	0.00117637	-0.338711	0.00917082	-0.0369146	0.737401	-2
MAPK1	-0.145247	0.00884844	-0.36636	0.00480565	-0.0458636	0.675127	-2
DYNLL1	-0.11105	0.0453806	-0.199306	0.12897	-0.249453	0.0200118	-2
NELL2	-0.113634	0.0406054	-0.394919	0.00240613	-0.0525754	0.629813	-2
HSPA4	-0.133848	0.0158534	-0.278803	0.0322253	-0.148777	0.166633	-2
SNAP25	-0.197279	0.000376204	-0.286044	0.0281282	-0.0794224	0.463276	-2
RANBP17	-0.117117	0.0348126	NA	NA	-0.446331	3.04e-05	-2
KRT16	-0.156463	0.00480055	-0.0622121	0.642637	-0.345655	0.00124991	-2
PIP5K1B	-0.118404	0.0328639	-0.338711	0.00917082	-0.108507	0.314467	-2
GOT2	-0.129252	0.0198391	-0.122402	0.35324	-0.314334	0.00334781	-2
CD200	-0.125942	0.0232263	-0.264978	0.0418987	-0.177861	0.0978166	-2
SUCLG1	-0.19875	0.000339977	NA	NA	-0.370265	0.000544692	-2
DGUOK	-0.122449	0.0273356	-0.264978	0.0418987	-0.182336	0.0896127	-2
YWHAB	-0.18018	0.00116275	-0.290658	0.0256684	-0.0995576	0.356493	-2
SAE1	-0.20353	0.000243524	NA	NA	-0.368028	0.000588627	-2
CDC42	-0.229822	3.43e-05	-0.264978	0.0418987	-0.0771851	0.476151	-2
ATP8A2	-0.180548	0.00113594	-0.324886	0.0124706	-0.0682361	0.529557	-2
PDE6D	-0.170436	0.00212541	-0.186636	0.153368	-0.218132	0.0420786	-2
NPTN	-0.191395	0.000560315	-0.343792	0.00862269	-0.0413891	0.706018	-2
TMEM121	-0.306306	3.34e-08	NA	NA	-0.271826	0.0112226	-2
HSPA13	-0.116403	0.0359688	-0.39401	0.00241382	-0.0727106	0.502478	-2
SLC30A4	-0.139364	0.0120135	-0.089862	0.497661	-0.354604	0.000929418	-2
DNAJC9	-0.0387939	0.485187	-0.297236	0.0223493	-0.249453	0.0200118	-2
SQLE	-0.175951	0.00151601	-0.14977	0.253375	-0.26064	0.015061	-2
SLC25A11	-0.201691	0.0002771	-0.131337	0.317593	-0.253928	0.0178826	-2
CCNA1	-0.293096	1.27e-07	-0.290658	0.0256684	-0.00335587	0.983281	-2
CARD10	-0.14635	0.0083458	-0.209678	0.108229	-0.231555	0.0308906	-2
DDX49	-0.222835	5.89e-05	-0.0645906	0.62985	-0.30091	0.0049832	-2
NELL1	-0.153889	0.00554228	-0.301844	0.0203369	-0.133116	0.216306	-2
MCAT	-0.155176	0.00515938	-0.258362	0.0475577	-0.177861	0.0978166	-2
MAP2	-0.109211	0.0490737	-0.42166	0.00116178	-0.0615244	0.57152	-2
CD2BP2	-0.140467	0.0113529	-0.209678	0.108229	-0.242742	0.0236197	-2
ATG4A	-0.193969	0.000471311	-0.182028	0.163909	-0.218132	0.0420786	-2
WIPI2	-0.110498	0.0464631	-0.0922723	0.486346	-0.392637	0.000245108	-2
MLLT11	-0.115279	0.0377671	-0.381062	0.00341381	-0.0995576	0.356493	-2
RAB40C	-0.235337	2.21e-05	-0.346021	0.00782377	-0.0145421	0.89994	-2
GFPT1	-0.124288	0.0251007	-0.264978	0.0418987	-0.206946	0.0538599	-2
SLC25A3	-0.145063	0.00893479	-0.324886	0.0124706	-0.126405	0.240579	-2
CDK1	-0.155543	0.00505446	-0.0760371	0.567935	-0.36579	0.000635844	-2
SCG2	-0.183222	0.000957996	-0.292627	0.0245325	-0.12193	0.25779	-2
PDE2A	-0.217421	8.88e-05	-0.288019	0.0268982	-0.0928459	0.39023	-2
ERAL1	-0.151315	0.00638592	-0.186636	0.153368	-0.26064	0.015061	-2
CYCS	-0.116933	0.0350989	-0.347927	0.00742831	-0.135354	0.208621	-2
SUB1	-0.218423	8.23e-05	-0.362587	0.00535326	-0.0212539	0.850402	-2
RARS2	-0.193969	0.000471311	NA	NA	-0.408298	0.000136729	-2
CDK8	-0.255562	4.08e-06	-0.12212	0.353392	-0.224844	0.0361168	-2
ADD2	-0.18349	0.00094116	-0.370969	0.00429726	-0.0481009	0.65988	-2
PDGFRA	-0.272844	8.7e-07	-0.0207374	0.886469	-0.309859	0.00382868	-2
PRKG2	-0.331127	2.37e-09	-0.0438799	0.747951	-0.229318	0.0325555	-2
FAM131A	-0.22212	6.23e-05	-0.343319	0.00825853	-0.0391519	0.72165	-2
PFN2	-0.148557	0.00741649	-0.430877	0.000901825	-0.0257284	0.81769	-2
UBE2V2	-0.223019	5.81e-05	-0.283411	0.0294583	-0.0996128	0.356467	-2
EIF4A2	-0.113992	0.03996	-0.361752	0.00536786	-0.130879	0.224193	-2
ASNA1	-0.110044	0.0473814	-0.258362	0.0475577	-0.238267	0.0263275	-3
GABARAPL1	-0.152969	0.00583129	-0.394919	0.00240613	-0.0592871	0.585851	-2
LSM4	-0.1344	0.015426	-0.218895	0.093427	-0.253928	0.0178826	-2
GDE1	-0.212355	0.000129117	-0.163595	0.211566	-0.231555	0.0308906	-2
RAP2B	-0.193969	0.000471311	-0.495393	0.000133887	0.0816596	0.450597	-2
SP2	-0.117766	0.033826	-0.283411	0.0294583	-0.206946	0.0538599	-2
CCKBR	-0.137158	0.0134375	-0.412443	0.00148953	-0.0592871	0.585851	-2
ADAM22	-0.200772	0.000295471	-0.089862	0.497661	-0.318808	0.00292257	-2
ZNF780A	-0.0301526	0.587722	-0.357144	0.0059888	-0.222606	0.0380186	-2
TUBGCP4	-0.195174	0.000434631	-0.39401	0.00241382	-0.0212539	0.850402	-2
MAN1A2	-0.13809	0.0128267	-0.0529955	0.694595	-0.419484	8.9e-05	-2
PTEN	-0.123098	0.0265344	-0.269586	0.0384319	-0.218132	0.0420786	-3
FKBP1A	-0.152418	0.00601114	-0.490785	0.000154636	0.0302029	0.785292	-2
CASP9	-0.120978	0.0292453	-0.20507	0.116296	-0.287487	0.00731001	-2
CRYM	-0.175216	0.00158672	-0.408776	0.00167788	-0.0302029	0.785292	-2
TUBB3	-0.172354	0.00190069	-0.295954	0.0233529	-0.14654	0.173152	-2
HPCA	-0.184225	0.000897556	-0.426268	0.00102419	-0.00559312	0.966569	-2
ELAVL1	-0.183857	0.000919119	-0.413395	0.00148437	-0.0212539	0.850402	-2
GALNT14	-0.233131	2.64e-05	NA	NA	-0.385926	0.000312815	-2
SAMM50	-0.16253	0.0033946	-0.182028	0.163909	-0.2763	0.00994888	-2
FGF13	-0.213642	0.00011747	-0.44931	0.000535655	0.0413891	0.706018	-2
SCG5	-0.171539	0.00198799	-0.20507	0.116296	-0.244979	0.0223589	-2
PITPNA	-0.124655	0.0246732	-0.435485	0.000793128	-0.0615244	0.57152	-2
AGPAT1	0.036036	0.516825	-0.346021	0.00782377	-0.312096	0.00358091	-2
MRPL9	-0.209597	0.00015784	-0.311061	0.0167815	-0.101795	0.345668	-2
GNAQ	-0.117485	0.034246	-0.440093	0.000696698	-0.0659989	0.543368	-2
TMED3	-0.327266	3.62e-09	-0.0391706	0.775225	-0.258402	0.0159546	-2
COL9A1	-0.142122	0.0104225	-0.108295	0.411675	-0.374739	0.000465835	-2
GRB2	-0.189005	0.000656751	-0.458527	0.000409865	0.0212539	0.850402	-2
RANBP9	-0.132304	0.017121	-0.39401	0.00241382	-0.101795	0.345668	-2
AP1S1	-0.189373	0.000640973	-0.444702	0.000611259	0.00559312	0.966569	-2
MPZ	0.0553411	0.319051	-0.44931	0.000535655	-0.23603	0.0277792	-2
CA11	-0.159772	0.00397919	-0.47696	0.000236528	0.00559312	0.966569	-2
GSTTP1	-0.023259	0.676096	-0.370969	0.00429726	-0.23728	0.0270367	-2
RAN	-0.110314	0.0468288	-0.546084	2.53e-05	0.0234911	0.83401	-2
CDK20	-0.174848	0.0016232	-0.347927	0.00742831	-0.110744	0.304491	-2
CACNB3	-0.181016	0.00110321	-0.401384	0.00201528	-0.0525754	0.629813	-2
GAD1	-0.18018	0.00116275	-0.359862	0.00566305	-0.0950831	0.378775	-2
MEF2D	-0.127241	0.0218532	-0.412443	0.00148953	-0.0973204	0.367528	-2
MPRIP	-0.137341	0.0133134	-0.140878	0.284105	-0.359079	0.000799474	-2
HMOX2	-0.1812	0.00109037	-0.20507	0.116296	-0.251691	0.018921	-2
DCTN5	-0.20547	0.000212396	-0.255761	0.0496301	-0.177861	0.0978166	-2
CUX2	-0.113763	0.0404412	-0.357144	0.0059888	-0.16826	0.118357	-2
OXCT1	-0.128528	0.0205517	-0.375577	0.00383814	-0.135354	0.208621	-2
TCEB1	-0.207493	0.000183821	-0.389402	0.00271537	-0.0436264	0.690508	-2
SRC	0.0621438	0.263099	-0.288019	0.0268982	-0.41501	0.000105805	-2
RPE	-0.164368	0.00304951	-0.274194	0.035212	-0.202471	0.0592883	-2
DLGAP1	-0.199853	0.000314978	-0.472351	0.000271867	0.0302029	0.785292	-2
NRGN	-0.187534	0.000723546	-0.393033	0.0026788	-0.0615244	0.57152	-2
FGF7	-0.0120432	0.829354	-0.398619	0.00214321	-0.231555	0.0308906	-2
ADSL	-0.254091	4.63e-06	-0.158987	0.224909	-0.229318	0.0325555	-2
P2RX5	-0.218606	8.12e-05	-0.324886	0.0124706	-0.0995576	0.356493	-2
FRMPD4	-0.133861	0.0159229	-0.435485	0.000793128	-0.0749479	0.489219	-2
DR1	-0.167126	0.00259157	-0.320277	0.0137839	-0.157726	0.142396	-2
TUSC3	-0.252068	5.51e-06	-0.269586	0.0384319	-0.124167	0.24908	-2
GRM7	-0.129436	0.0196643	-0.412443	0.00148953	-0.106269	0.324655	-2
THY1	-0.119053	0.0319248	-0.414353	0.00147749	-0.115218	0.285177	-2
PMM1	-0.326347	4.01e-09	-0.274194	0.035212	-0.0481009	0.65988	-2
RTN4	-0.157382	0.00455823	-0.379191	0.00360968	-0.112981	0.294728	-2
TFRC	-0.312954	1.68e-08	-0.357144	0.0059888	0.0190166	0.86686	-2
SRD5A1	-0.305231	3.74e-08	-0.260369	0.0456266	-0.0861341	0.425839	-2
KIF2A	-0.241265	1.37e-05	-0.0990786	0.453519	-0.312096	0.00358091	-2
IDH3B	-0.238095	1.77e-05	-0.315669	0.0152178	-0.0995576	0.356493	-2
NDUFV1	NA	NA	-0.417052	0.00131627	-0.238267	0.0263275	-2
ATP8A1	0.0415518	0.454628	-0.407835	0.0016836	-0.291961	0.00644392	-2
FBLN2	-0.318073	9.77e-09	-0.0483872	0.721141	-0.291961	0.00644392	-2
PDS5B	-0.0832874	0.133506	-0.292627	0.0245325	-0.283012	0.00827913	-2
SEPW1	-0.182754	0.000986719	-0.13164	0.31744	-0.345655	0.00124991	-2
LRRTM2	-0.221364	6.59e-05	-0.209678	0.108229	-0.229318	0.0325555	-2
HDAC9	-0.267329	1.44e-06	-0.00691246	0.971527	-0.388163	0.000288508	-2
MDH1	-0.142306	0.0103235	-0.369942	0.00452583	-0.151014	0.160301	-2
MYO1B	-0.254642	4.42e-06	-0.126728	0.335185	-0.283012	0.00827913	-2
SLC25A46	-0.148741	0.0073434	-0.39401	0.00241382	-0.12193	0.25779	-2
POP7	-0.224306	5.26e-05	-0.283411	0.0294583	-0.157726	0.142396	-2
PPFIA2	-0.171539	0.00198799	-0.398619	0.00214321	-0.0995576	0.356493	-2
NHP2	-0.203999	0.000235742	-0.288019	0.0268982	-0.177861	0.0978166	-2
GOT1	-0.18349	0.00094116	-0.329494	0.0112694	-0.157726	0.142396	-2
VDAC2	-0.159588	0.00402124	-0.343319	0.00825853	-0.168912	0.116018	-2
OAZ1	-0.21971	7.47e-05	-0.483798	0.000203628	0.0302029	0.785292	-2
ERP29	-0.213274	0.000120692	-0.228111	0.0802949	-0.233793	0.0292994	-2
VLDLR	-0.0880677	0.112597	-0.320277	0.0137839	-0.267351	0.0126392	-2
GNAO1	-0.121714	0.0282766	-0.274194	0.035212	-0.280775	0.00880554	-3
PENK	-0.365604	4.63e-11	-0.415225	0.00139798	0.104032	0.335056	-2
TRAP1	-0.176871	0.00143172	-0.244521	0.0609026	-0.256165	0.0168945	-2
RND1	-0.236808	1.96e-05	-0.456748	0.000437508	0.0145421	0.89994	-2
TRMU	-0.169516	0.00224651	-0.389402	0.00271537	-0.120878	0.262198	-2
GNAZ	-0.119323	0.0315298	-0.212226	0.10431	-0.35013	0.0010787	-2
LPPR1	-0.243243	1.16e-05	NA	NA	-0.43962	4e-05	-2
PDHB	-0.0892668	0.107795	-0.347927	0.00742831	-0.247216	0.021157	-2
AREL1	NA	NA	-0.384794	0.00305098	-0.30091	0.0049832	-2
MAP2K1	-0.129166	0.0199268	-0.513826	7.43e-05	-0.0458636	0.675127	-2
SERPINB2	-0.261733	2.38e-06	-0.274194	0.035212	-0.155489	0.148185	-2
MRPL3	-0.255929	3.95e-06	-0.264978	0.0418987	-0.17115	0.111236	-2
UBE2G1	-0.207391	0.000185041	-0.343319	0.00825853	-0.142065	0.186757	-2
TIMM13	-0.257688	3.39e-06	NA	NA	-0.435145	4.79e-05	-2
PRKACB	-0.108476	0.05062	-0.36636	0.00480565	-0.218132	0.0420786	-2
TAGLN3	-0.129436	0.0196643	-0.523043	5.5e-05	-0.0413891	0.706018	-2
GUK1	-0.0926641	0.0950134	-0.255761	0.0496301	-0.345655	0.00124991	-2
YARS	-0.183038	0.000969384	-0.295271	0.0233968	-0.215895	0.0442425	-3
PIK3CB	-0.0435742	0.432925	-0.435485	0.000793128	-0.215895	0.0442425	-2
GSTA4	-0.247288	8.27e-06	-0.200461	0.124829	-0.247216	0.021157	-2
TXNRD2	0.0713366	0.198832	-0.260369	0.0456266	-0.506737	2.18e-06	-2
TPPP	-0.133297	0.0162912	-0.47696	0.000236528	-0.0861341	0.425839	-2
DCTN3	-0.182386	0.00101026	-0.384794	0.00305098	-0.130879	0.224193	-2
IREB2	-0.148741	0.0073434	-0.442907	0.000651387	-0.108507	0.314467	-2
ME3	-0.0630689	0.256091	-0.426268	0.00102419	-0.21142	0.0488528	-2
CDK5	-0.213091	0.000122335	-0.403227	0.00190068	-0.0861341	0.425839	-2
SGCB	-0.0825595	0.136973	-0.290658	0.0256684	-0.329994	0.00206621	-2
HTR2A	-0.192801	0.000510827	-0.458527	0.000409865	-0.0525754	0.629813	-2
CHN1	-0.155006	0.00521246	-0.527651	4.72e-05	-0.0257284	0.81769	-2
COPS5	-0.211068	0.000141847	-0.228111	0.0802949	-0.271826	0.0112226	-2
GDI2	-0.148005	0.00763968	-0.398619	0.00214321	-0.164438	0.126067	-2
ZNF428	0.0068956	0.902355	-0.283411	0.0294583	-0.435145	4.79e-05	-2
C5orf30	-0.122081	0.0278027	-0.523043	5.5e-05	-0.0704734	0.515925	-2
STK25	-0.201875	0.000273557	-0.324886	0.0124706	-0.189048	0.0783548	-2
ANK2	-0.12061	0.0297402	-0.412443	0.00148953	-0.184573	0.0857236	-2
YWHAZ	-0.117853	0.0336873	-0.527651	4.72e-05	-0.0727106	0.502478	-2
HIVEP2	-0.213091	0.000122335	-0.297236	0.0223493	-0.209183	0.0513052	-2
NAPA	-0.161243	0.00365692	-0.458527	0.000409865	-0.104032	0.335056	-2
UROS	-0.217687	8.7e-05	-0.334102	0.010172	-0.173387	0.10661	-2
CRMP1	-0.207778	0.000180214	-0.39401	0.00241382	-0.126405	0.240579	-2
DNM1L	-0.152602	0.00595064	-0.435485	0.000793128	-0.144303	0.179859	-2
DNAJA1	-0.227064	4.25e-05	-0.417052	0.00131627	-0.0883714	0.413764	-2
NUTF2	-0.181852	0.00104651	-0.375577	0.00383814	-0.175624	0.102138	-2
CDC123	-0.216952	9.19e-05	-0.292627	0.0245325	-0.224844	0.0361168	-3
UQCRFS1	-0.230189	3.33e-05	-0.407835	0.0016836	-0.0973204	0.367528	-2
PTPRO	-0.181467	0.00107139	-0.550693	2.16e-05	-0.00335587	0.983281	-2
RGS4	-0.134805	0.0151459	-0.582951	6.88e-06	-0.0190166	0.86686	-2
LGMN	-0.25023	6.45e-06	-0.398619	0.00214321	-0.0906086	0.401894	-2
CDK17	-0.135969	0.0142694	-0.407835	0.0016836	-0.195759	0.068276	-2
RTN1	-0.233867	2.49e-05	-0.419839	0.00123458	-0.0883714	0.413764	-2
PWP1	-0.261997	2.32e-06	-0.264978	0.0418987	-0.215895	0.0442425	-3
MAD2L1BP	-0.213642	0.00011747	-0.320277	0.0137839	-0.209183	0.0513052	-2
CDK16	-0.0671079	0.226808	-0.370969	0.00429726	-0.307622	0.00409193	-2
ACOT7	-0.236624	1.99e-05	-0.370969	0.00429726	-0.142065	0.186757	-2
NDUFA9	-0.243059	1.18e-05	-0.255761	0.0496301	-0.251691	0.018921	-3
NDUFS2	-0.223019	5.81e-05	-0.318339	0.0144697	-0.209183	0.0513052	-2
TRIAP1	-0.223019	5.81e-05	-0.212226	0.10431	-0.316571	0.00312861	-2
CHML	-0.243611	1.12e-05	-0.0622121	0.642637	-0.446331	3.04e-05	-2
SLC25A4	-0.149857	0.00691815	-0.490785	0.000154636	-0.112981	0.294728	-2
LANCL1	-0.107924	0.0518063	-0.341407	0.00869337	-0.305385	0.00437151	-2
ITPKA	-0.248575	7.42e-06	-0.500001	0.000115782	-0.00783037	0.949871	-2
CHM	-0.0700496	0.207065	-0.347927	0.00742831	-0.338943	0.00155418	-2
TRIM23	-0.0904578	0.103158	-0.33218	0.0106958	-0.334469	0.00179347	-2
SKP1	-0.135687	0.0144679	-0.472351	0.000271867	-0.151014	0.160301	-2
PIAS2	-0.134951	0.0150087	-0.435485	0.000793128	-0.189048	0.0783548	-2
ATP6V1E1	-0.178158	0.00132094	-0.359862	0.00566305	-0.222606	0.0380186	-3
ATP6V1G2	-0.197463	0.000371486	-0.495393	0.000133887	-0.0704734	0.515925	-2
MRPS12	-0.255665	4.05e-06	-0.403227	0.00190068	-0.106269	0.324655	-2
RALA	-0.200588	0.000299279	-0.274194	0.035212	-0.294198	0.00604649	-3
TIMM17A	-0.164836	0.00296835	-0.500001	0.000115782	-0.106269	0.324655	-2
COX5A	-0.170068	0.00217311	-0.415225	0.00139798	-0.191285	0.0748685	-2
DCTN1	0.003861	0.945806	-0.493657	0.00014356	-0.287487	0.00731001	-2
NREP	NA	NA	-0.472351	0.000271867	-0.305385	0.00437151	-2
PAK1	-0.156095	0.0049007	-0.601384	3.48e-06	-0.0234911	0.83401	-2
RGS7	-0.20786	0.000179031	-0.461361	0.000382229	-0.115218	0.285177	-2
GRIN2D	-0.0153528	0.783151	-0.513826	7.43e-05	-0.256165	0.0168945	-2
HLF	-0.145063	0.00893479	-0.518435	6.4e-05	-0.12193	0.25779	-2
GNB5	-0.159404	0.00406369	-0.430877	0.000901825	-0.195759	0.068276	-2
BCL11A	-0.137341	0.0133134	-0.559909	1.57e-05	-0.0906086	0.401894	-2
FOXG1	-0.184777	0.00086609	-0.633642	1.01e-06	0.0302029	0.785292	-2
PSMD8	-0.277808	5.48e-07	-0.440093	0.000696698	-0.0704734	0.515925	-2
MAGI1	-0.191763	0.000546706	-0.195853	0.133842	-0.401586	0.00017603	-2
FAM49A	-0.20923	0.000162095	-0.527651	4.72e-05	-0.0525754	0.629813	-2
GNB1	-0.148557	0.00741649	-0.462428	0.000380595	-0.180099	0.0936426	-2
TUBA1A	-0.226533	4.44e-05	-0.277457	0.0336058	-0.287487	0.00731001	-3
DNAJB4	-0.275916	6.57e-07	-0.417052	0.00131627	-0.106269	0.324655	-2
CAMK4	-0.287553	2.17e-07	-0.343319	0.00825853	-0.168912	0.116018	-2
RAB4B	-0.0970767	0.0802728	-0.429066	0.000959415	-0.2763	0.00994888	-2
MTOR	NA	NA	-0.569126	1.13e-05	-0.23603	0.0277792	-2
CRH	-0.367456	3.47e-11	-0.198385	0.129213	-0.242742	0.0236197	-2
TRPC3	-0.186448	0.000777699	-0.20507	0.116296	-0.417247	9.71e-05	-2
HINT1	-0.142857	0.0100313	-0.541476	2.97e-05	-0.128642	0.232283	-2
SERINC3	-0.248391	7.53e-06	-0.301844	0.0203369	-0.262877	0.0142118	-3
BUD31	-0.233785	2.5e-05	-0.182028	0.163909	-0.399349	0.000191338	-2
ACP1	-0.26071	2.6e-06	-0.36636	0.00480565	-0.189048	0.0783548	-2
UBE2D1	-0.234418	2.38e-05	-0.398619	0.00214321	-0.184573	0.0857236	-2
PNOC	-0.415812	6.52e-14	-0.089862	0.497661	-0.312096	0.00358091	-2
PVRL3	-0.27597	6.51e-07	-0.50461	0.000100004	-0.0391519	0.72165	-2
CDC40	-0.223673	5.53e-05	-0.50461	0.000100004	-0.0973204	0.367528	-2
ATP5A1	-0.178525	0.00129078	-0.527651	4.72e-05	-0.119693	0.266709	-2
NDUFS3	-0.222835	5.89e-05	-0.343319	0.00825853	-0.267351	0.0126392	-3
GABRG3	-0.137538	0.01319	-0.290658	0.0256684	-0.406061	0.000148805	-3
CALM3	-0.11344	0.0409323	-0.605992	2.93e-06	-0.115218	0.285177	-2
TMEFF1	-0.14618	0.00842758	-0.39401	0.00241382	-0.30091	0.0049832	-3
CACNB2	-0.213642	0.00011747	-0.661292	3.32e-07	0.0324401	0.769228	-2
PLEKHB2	-0.152418	0.00601114	-0.42166	0.00116178	-0.271826	0.0112226	-3
FBXO9	-0.104431	0.0598715	-0.299885	0.0213019	-0.448569	2.77e-05	-2
KCNJ9	-0.0901862	0.104213	-0.513826	7.43e-05	-0.256165	0.0168945	-2
PCMT1	-0.246001	9.21e-06	-0.50461	0.000100004	-0.115218	0.285177	-2
NPPA	-0.36672	3.8e-11	-0.311061	0.0167815	-0.195759	0.068276	-2
SMARCA2	-0.122265	0.0275683	-0.555301	1.84e-05	-0.197997	0.0651632	-2
FGF12	-0.170803	0.00207866	-0.578342	8.13e-06	-0.139828	0.193848	-2
HSPA8	-0.193602	0.000483164	-0.490785	0.000154636	-0.206946	0.0538599	-2
CX3CL1	-0.316815	1.12e-08	-0.36636	0.00480565	-0.21142	0.0488528	-3
MRPL28	-0.295275	1.02e-07	-0.357144	0.0059888	-0.249453	0.0200118	-3
ATP6V0D1	-0.291414	1.49e-07	-0.47696	0.000236528	-0.139828	0.193848	-2
RAB6A	-0.140835	0.01114	-0.564518	1.33e-05	-0.204708	0.0565199	-2
OLFM1	-0.299504	6.67e-08	-0.50461	0.000100004	-0.108507	0.314467	-2
CALB1	-0.463066	6.87e-17	-0.518435	6.4e-05	0.0682361	0.529557	-2
STMN2	-0.208533	0.000170918	-0.516725	6.88e-05	-0.191285	0.0748685	-2
NRXN1	-0.190844	0.00058132	-0.527651	4.72e-05	-0.204708	0.0565199	-2
BAD	-0.282773	3.43e-07	-0.278803	0.0322253	-0.370265	0.000544692	-3
DUSP3	-0.140835	0.01114	-0.596776	4.14e-06	-0.195759	0.068276	-2
SNX3	-0.278544	5.12e-07	-0.530566	4.36e-05	-0.126405	0.240579	-2
PITPNB	-0.210884	0.000143759	-0.518435	6.4e-05	-0.209183	0.0513052	-2
LPPR4	-0.370656	2.34e-11	-0.532259	4.05e-05	-0.0436264	0.690508	-2
PRKCZ	-0.115279	0.0377671	-0.54902	2.33e-05	-0.289724	0.0068647	-3
ATP2A2	-0.159956	0.00393754	-0.518435	6.4e-05	-0.2763	0.00994888	-3
PRKCB	-0.219893	7.37e-05	-0.587559	5.81e-06	-0.155489	0.148185	-2
PDE4D	-0.101673	0.0669512	-0.486176	0.000178386	-0.394875	0.00022578	-2
CXADR	-0.290862	1.57e-07	-0.264978	0.0418987	-0.459755	1.74e-05	-3
ATP2B2	-0.206288	0.00020024	-0.629034	1.21e-06	-0.321045	0.00272899	-3

[truncated: 4 more sheets: 10, 11, 12, 13]
